# Supplementary material for: 4-(4-Meth­oxy­phen­yl)-2-oxo-1,2,5,6-tetra­hydro­benzo[h]quinoline-3-carbo­nitrile
Source: Acta Crystallogr Sect E Struct Rep Online. 2011 Aug 27;67(Pt 9):o2470. doi: 10.1107/S1600536811033897 (PMC3200898; doi:10.1107/S1600536811033897)
Supplement: Supplementary file 1 [file e-67-o2470-sup1.cif]

##############################################################################
#                                                                            #
# This CIF contains the data in a paper accepted for publication in          #
# Acta Crystallographica Section E. It conforms to the requirements of       #
# Notes for Authors for Acta Crystallographica Section E, and has been       #
# peer reviewed under the auspices of the IUCr Commission on Journals.       #
#                                                                            #
# Full details of the Crystallographic Information File format               #
# are given in the paper "The Crystallographic Information File (CIF):       #
# a New Standard Archive File for Crystallography" by S. R. Hall, F. H.      #
# Allen and I. D. Brown [Acta Cryst. (1991), A47, 655-685].                  #
#                                                                            #
# The current version of the core CIF dictionary is obtainable from          #
# ftp://ftp.iucr.org/pub/cif_core.dic.                                       #
#                                                                            #
# Software is freely available for graphical display of the structure(s)     #
# in this CIF. For information consult the CIF software page                 #
# http://www.iucr.org/resources/cif/software.                                #
#                                                                            #
# This file may be used for bona fide research purposes within the           #
# scientific community so long as proper attribution is given to the journal # 
# article from which it was obtained.                                        #
#                                                                            #
##############################################################################
data_global
_audit_creation_method     SHELXL-97
_journal_date_recd_electronic     2011-08-07
_journal_date_accepted     2011-08-19
_journal_name_full     'Acta Crystallographica, Section E'
_journal_year     2011
_journal_volume     67
_journal_issue      9
_journal_page_first     o2470
_journal_page_last     o2470
_journal_paper_category     QO
_journal_coeditor_code     XU5292
_publ_contact_author_name     'Dr Seik Weng Ng'
_publ_contact_author_address
;
Department of Chemistry
University of Malaya
50603 Kuala Lumpur
Malaysia
;
_publ_contact_author_email     seikweng@um.edu.my
_publ_contact_author_fax     '03 7967 4193'
_publ_contact_author_phone     '03 7967 6778'
_publ_section_title
;\
4-(4-Methoxyphenyl)-2-oxo-1,2,5,6-tetrahydrobenzo[<i>h</i>]quinoline-3-\
carbonitrile
;
loop_
    _publ_author_name
    _publ_author_address
    'Asiri, Abdullah M.'
;
Chemistry Department
Faculty of Science
King Abdulaziz University
PO Box 80203 Jeddah
Saudi Arabia
;
    'Faidallah, Hassan M.'
;
Chemistry Department
Faculty of Science
King Abdulaziz University
PO Box 80203 Jeddah
Saudi Arabia
;
    'Al-Youbi, Abdulrahman O.'
;
Chemistry Department
Faculty of Science
King Abdulaziz University
PO Box 80203 Jeddah
Saudi Arabia
;
    'Alamry, Khalid A.'
;
Chemistry Department
Faculty of Science
King Abdulaziz University
PO Box 80203 Jeddah
Saudi Arabia
;
    'Ng, Seik Weng'
;
Department of Chemistry
University of Malaya
50603 Kuala Lumpur
Malaysia
;
data_I
_audit_creation_method     SHELXL97
_chemical_name_systematic
;
4-(4-Methoxyphenyl)-2-oxo-1,2,5,6-tetrahydrobenzo[<i>h</i>]quinoline-
3-carbonitrile
;
_chemical_name_common     ?
_chemical_formula_moiety     'C21 H16 N2 O2'
_chemical_formula_sum     'C21 H16 N2 O2'
_chemical_formula_iupac     'C21 H16 N2 O2'
_chemical_formula_weight     328.36
_chemical_melting_point     ?
_symmetry_cell_setting     monoclinic
_symmetry_space_group_name_H-M     'P 21/c'
_symmetry_space_group_name_Hall     '-P 2ybc'
loop_
    _symmetry_equiv_pos_as_xyz
    'x, y, z'
    '-x, y+1/2, -z+1/2'
    '-x, -y, -z'
    'x, -y-1/2, z-1/2'
_cell_length_a     14.2016(2)
_cell_length_b     14.4725(2)
_cell_length_c     7.99350(10)
_cell_angle_alpha     90.00
_cell_angle_beta     96.0170(10)
_cell_angle_gamma     90.00
_cell_volume     1633.87(4)
_cell_formula_units_Z     4
_cell_measurement_reflns_used     4172
_cell_measurement_theta_min     3.05
_cell_measurement_theta_max     74.08
_cell_measurement_temperature     100(2)
_exptl_crystal_description     prism
_exptl_crystal_colour     yellow
_exptl_crystal_size_max     0.30
_exptl_crystal_size_mid     0.25
_exptl_crystal_size_min     0.20
_exptl_crystal_density_diffrn     1.335
_exptl_crystal_density_meas     ?
_exptl_crystal_density_method     'not measured'
_exptl_crystal_F_000     688
_exptl_absorpt_coefficient_mu     0.698
_exptl_absorpt_correction_type     multi-scan
_exptl_absorpt_process_details     '(CrysAlis PRO; Agilent, 2010)'
_exptl_absorpt_correction_T_min     0.8179
_exptl_absorpt_correction_T_max     0.8730
_diffrn_ambient_temperature     100(2)
_diffrn_radiation_type     CuK\a
_diffrn_radiation_wavelength     1.54184
_diffrn_radiation_source     'SuperNova (Cu) X-ray Source'
_diffrn_radiation_monochromator     mirror
_diffrn_measurement_device_type
                     'Agilent SuperNova Dual diffractometer with Atlas detector'
_diffrn_measurement_method     \w
_diffrn_detector_area_resol_mean     10.4041
_diffrn_reflns_number     6187
_diffrn_reflns_av_R_equivalents     0.0139
_diffrn_reflns_av_sigmaI/netI     0.0190
_diffrn_reflns_theta_min     4.37
_diffrn_reflns_theta_max     74.24
_diffrn_reflns_theta_full     74.24
_diffrn_measured_fraction_theta_max     0.969
_diffrn_measured_fraction_theta_full     0.969
_diffrn_reflns_limit_h_min     -17
_diffrn_reflns_limit_h_max     14
_diffrn_reflns_limit_k_min     -9
_diffrn_reflns_limit_k_max     17
_diffrn_reflns_limit_l_min     -9
_diffrn_reflns_limit_l_max     9
_diffrn_standards_number     0
_diffrn_standards_interval_count     0
_diffrn_standards_interval_time     0
_diffrn_standards_decay_%     0
_reflns_number_total     3211
_reflns_number_gt     3011
_reflns_threshold_expression     I>2\s(I)
_refine_ls_structure_factor_coef     Fsqd
_refine_ls_matrix_type     full
_refine_ls_R_factor_all     0.0368
_refine_ls_R_factor_gt     0.0348
_refine_ls_wR_factor_gt     0.0944
_refine_ls_wR_factor_ref     0.0962
_refine_ls_goodness_of_fit_ref     1.026
_refine_ls_restrained_S_all     1.026
_refine_ls_number_reflns     3211
_refine_ls_number_parameters     230
_refine_ls_number_restraints     0
_refine_ls_hydrogen_treatment     mixed
_refine_ls_weighting_scheme     calc
_refine_ls_weighting_details
       'calc w = 1/[\s^2^(Fo^2^)+(0.0566P)^2^+0.4810P] where P=(Fo^2^+2Fc^2^)/3'
_atom_sites_solution_hydrogens     geom
_atom_sites_solution_primary     direct
_atom_sites_solution_secondary     difmap
_refine_ls_shift/su_max     0.001
_refine_ls_shift/su_mean     0.001
_refine_diff_density_max     0.210
_refine_diff_density_min     -0.210
_refine_ls_extinction_method     none
_refine_ls_extinction_coef     ?
loop_
    _atom_type_symbol
    _atom_type_description
    _atom_type_scat_dispersion_real
    _atom_type_scat_dispersion_imag
    _atom_type_scat_source
    'C' 'C' 0.0181 0.0091
                         'International Tables Vol C Tables 4.2.6.8 and 6.1.1.4'
    'H' 'H' 0.0000 0.0000
                         'International Tables Vol C Tables 4.2.6.8 and 6.1.1.4'
    'N' 'N' 0.0311 0.0180
                         'International Tables Vol C Tables 4.2.6.8 and 6.1.1.4'
    'O' 'O' 0.0492 0.0322
                         'International Tables Vol C Tables 4.2.6.8 and 6.1.1.4'
_computing_data_collection     'CrysAlis PRO (Agilent, 2010)'
_computing_cell_refinement     'CrysAlis PRO (Agilent, 2010)'
_computing_data_reduction     'CrysAlis PRO (Agilent, 2010)'
_computing_structure_solution     'SHELXS97 (Sheldrick, 2008)'
_computing_structure_refinement     'SHELXL97 (Sheldrick, 2008)'
_computing_molecular_graphics     'X-SEED (Barbour, 2001)'
_computing_publication_material     'publCIF (Westrip, 2010)'
loop_
    _atom_site_type_symbol
    _atom_site_label
    _atom_site_fract_x
    _atom_site_fract_y
    _atom_site_fract_z
    _atom_site_U_iso_or_equiv
    _atom_site_adp_type
    _atom_site_calc_flag
    _atom_site_refinement_flags
    _atom_site_occupancy
    _atom_site_symmetry_multiplicity
    _atom_site_disorder_assembly
    _atom_site_disorder_group
    O O1 0.38937(5) 0.48227(6) 0.53692(9) 0.01885(19) Uani d . 1 1 . .
    O O2 -0.13689(6) 0.71903(6) 0.05350(12) 0.0263(2) Uani d . 1 1 . .
    N N1 0.42821(6) 0.55604(6) 0.30260(11) 0.0154(2) Uani d . 1 1 . .
    H H1 0.4886(11) 0.5401(11) 0.3377(19) 0.026(4) Uiso d . 1 1 . .
    N N2 0.15375(7) 0.53084(7) 0.58833(12) 0.0215(2) Uani d . 1 1 . .
    C C1 0.40584(8) 0.60068(7) 0.15327(13) 0.0150(2) Uani d . 1 1 . .
    C C2 0.48272(8) 0.62138(7) 0.04885(13) 0.0159(2) Uani d . 1 1 . .
    C C3 0.57808(8) 0.62155(8) 0.11363(14) 0.0186(2) Uani d . 1 1 . .
    H H3 0.5951 0.6082 0.2292 0.022 Uiso calc R 1 1 . .
    C C4 0.64792(8) 0.64118(8) 0.00983(15) 0.0218(2) Uani d . 1 1 . .
    H H4 0.7127 0.6404 0.0540 0.026 Uiso calc R 1 1 . .
    C C5 0.62308(9) 0.66197(8) -0.15877(15) 0.0228(3) Uani d . 1 1 . .
    H H5 0.6708 0.6763 -0.2294 0.027 Uiso calc R 1 1 . .
    C C6 0.52862(8) 0.66177(8) -0.22408(14) 0.0208(2) Uani d . 1 1 . .
    H H6 0.5122 0.6759 -0.3395 0.025 Uiso calc R 1 1 . .
    C C7 0.45770(8) 0.64121(7) -0.12269(13) 0.0168(2) Uani d . 1 1 . .
    C C8 0.35509(8) 0.63521(8) -0.19115(13) 0.0184(2) Uani d . 1 1 . .
    H H8A 0.3387 0.5700 -0.2181 0.022 Uiso calc R 1 1 . .
    H H8B 0.3447 0.6714 -0.2965 0.022 Uiso calc R 1 1 . .
    C C9 0.29074(8) 0.67172(8) -0.06574(13) 0.0178(2) Uani d . 1 1 . .
    H H9A 0.2994 0.7393 -0.0531 0.021 Uiso calc R 1 1 . .
    H H9B 0.2239 0.6599 -0.1085 0.021 Uiso calc R 1 1 . .
    C C10 0.31283(7) 0.62548(7) 0.10368(13) 0.0151(2) Uani d . 1 1 . .
    C C11 0.24237(7) 0.60637(7) 0.21242(13) 0.0150(2) Uani d . 1 1 . .
    C C12 0.26806(7) 0.55905(7) 0.36226(13) 0.0149(2) Uani d . 1 1 . .
    C C13 0.36372(7) 0.52863(7) 0.40914(13) 0.0151(2) Uani d . 1 1 . .
    C C14 0.20310(7) 0.54250(7) 0.48475(13) 0.0159(2) Uani d . 1 1 . .
    C C15 0.14293(7) 0.63712(7) 0.16970(13) 0.0153(2) Uani d . 1 1 . .
    C C16 0.12282(8) 0.72862(7) 0.12434(13) 0.0161(2) Uani d . 1 1 . .
    H H16 0.1736 0.7709 0.1196 0.019 Uiso calc R 1 1 . .
    C C17 0.03069(8) 0.75948(8) 0.08598(14) 0.0177(2) Uani d . 1 1 . .
    H H17 0.0184 0.8223 0.0569 0.021 Uiso calc R 1 1 . .
    C C18 -0.04357(7) 0.69700(8) 0.09073(14) 0.0181(2) Uani d . 1 1 . .
    C C19 -0.02511(8) 0.60501(8) 0.13544(14) 0.0193(2) Uani d . 1 1 . .
    H H19 -0.0759 0.5626 0.1386 0.023 Uiso calc R 1 1 . .
    C C20 0.06719(8) 0.57570(8) 0.17509(13) 0.0174(2) Uani d . 1 1 . .
    H H20 0.0793 0.5132 0.2063 0.021 Uiso calc R 1 1 . .
    C C21 -0.15928(8) 0.81389(9) 0.01842(17) 0.0261(3) Uani d . 1 1 . .
    H H21A -0.2279 0.8207 -0.0075 0.039 Uiso calc R 1 1 . .
    H H21B -0.1275 0.8344 -0.0781 0.039 Uiso calc R 1 1 . .
    H H21C -0.1378 0.8516 0.1169 0.039 Uiso calc R 1 1 . .
loop_
    _atom_site_aniso_label
    _atom_site_aniso_U_11
    _atom_site_aniso_U_22
    _atom_site_aniso_U_33
    _atom_site_aniso_U_12
    _atom_site_aniso_U_13
    _atom_site_aniso_U_23
    O1 0.0173(4) 0.0238(4) 0.0149(4) 0.0045(3) -0.0007(3) 0.0043(3)
    O2 0.0117(4) 0.0218(4) 0.0445(5) 0.0017(3) -0.0010(3) 0.0067(4)
    N1 0.0124(4) 0.0186(5) 0.0147(4) 0.0027(3) -0.0015(3) 0.0015(3)
    N2 0.0212(5) 0.0219(5) 0.0217(5) 0.0001(4) 0.0034(4) 0.0016(4)
    C1 0.0168(5) 0.0133(5) 0.0141(5) 0.0009(4) -0.0014(4) -0.0011(4)
    C2 0.0160(5) 0.0136(5) 0.0178(5) 0.0014(4) 0.0004(4) 0.0001(4)
    C3 0.0179(5) 0.0175(5) 0.0199(5) 0.0004(4) -0.0005(4) 0.0024(4)
    C4 0.0157(5) 0.0212(6) 0.0281(6) -0.0009(4) 0.0009(4) 0.0022(5)
    C5 0.0221(6) 0.0220(6) 0.0254(6) -0.0017(4) 0.0079(4) 0.0020(4)
    C6 0.0252(6) 0.0194(5) 0.0181(5) 0.0008(4) 0.0032(4) 0.0019(4)
    C7 0.0191(5) 0.0143(5) 0.0167(5) 0.0017(4) 0.0009(4) -0.0002(4)
    C8 0.0189(5) 0.0224(5) 0.0134(5) 0.0023(4) -0.0009(4) 0.0013(4)
    C9 0.0173(5) 0.0208(5) 0.0148(5) 0.0033(4) -0.0004(4) 0.0019(4)
    C10 0.0155(5) 0.0151(5) 0.0142(5) 0.0011(4) -0.0013(4) -0.0006(4)
    C11 0.0157(5) 0.0128(5) 0.0156(5) 0.0001(4) -0.0023(4) -0.0025(4)
    C12 0.0144(5) 0.0147(5) 0.0152(5) 0.0005(4) -0.0003(4) -0.0010(4)
    C13 0.0162(5) 0.0151(5) 0.0138(5) 0.0015(4) -0.0002(4) -0.0010(4)
    C14 0.0153(5) 0.0141(5) 0.0172(5) 0.0014(4) -0.0038(4) -0.0003(4)
    C15 0.0146(5) 0.0180(5) 0.0128(5) 0.0012(4) -0.0012(4) -0.0007(4)
    C16 0.0139(5) 0.0175(5) 0.0165(5) -0.0018(4) -0.0006(4) -0.0004(4)
    C17 0.0172(5) 0.0155(5) 0.0199(5) 0.0009(4) -0.0003(4) 0.0015(4)
    C18 0.0119(5) 0.0206(6) 0.0212(5) 0.0016(4) -0.0013(4) 0.0011(4)
    C19 0.0147(5) 0.0186(5) 0.0240(6) -0.0030(4) -0.0003(4) 0.0006(4)
    C20 0.0179(5) 0.0153(5) 0.0183(5) 0.0004(4) -0.0011(4) 0.0008(4)
    C21 0.0168(5) 0.0229(6) 0.0383(7) 0.0060(5) 0.0012(5) 0.0064(5)
loop_
    _geom_bond_atom_site_label_1
    _geom_bond_atom_site_label_2
    _geom_bond_site_symmetry_2
    _geom_bond_distance
    _geom_bond_publ_flag
    O1 C13 . 1.2443(13) ?
    O2 C18 . 1.3653(13) ?
    O2 C21 . 1.4304(14) ?
    N1 C1 . 1.3652(13) ?
    N1 C13 . 1.3729(14) ?
    N1 H1 . 0.904(16) ?
    N2 C14 . 1.1519(15) ?
    C1 C10 . 1.3859(15) ?
    C1 C2 . 1.4729(15) ?
    C2 C3 . 1.3984(15) ?
    C2 C7 . 1.4095(15) ?
    C3 C4 . 1.3875(16) ?
    C3 H3 . 0.9500 ?
    C4 C5 . 1.3898(17) ?
    C4 H4 . 0.9500 ?
    C5 C6 . 1.3875(17) ?
    C5 H5 . 0.9500 ?
    C6 C7 . 1.3896(16) ?
    C6 H6 . 0.9500 ?
    C7 C8 . 1.5044(15) ?
    C8 C9 . 1.5204(15) ?
    C8 H8A . 0.9900 ?
    C8 H8B . 0.9900 ?
    C9 C10 . 1.5137(14) ?
    C9 H9A . 0.9900 ?
    C9 H9B . 0.9900 ?
    C10 C11 . 1.4197(15) ?
    C11 C12 . 1.3947(15) ?
    C11 C15 . 1.4859(14) ?
    C12 C14 . 1.4341(15) ?
    C12 C13 . 1.4399(14) ?
    C15 C16 . 1.3947(15) ?
    C15 C20 . 1.3994(15) ?
    C16 C17 . 1.3860(15) ?
    C16 H16 . 0.9500 ?
    C17 C18 . 1.3928(16) ?
    C17 H17 . 0.9500 ?
    C18 C19 . 1.3961(16) ?
    C19 C20 . 1.3826(15) ?
    C19 H19 . 0.9500 ?
    C20 H20 . 0.9500 ?
    C21 H21A . 0.9800 ?
    C21 H21B . 0.9800 ?
    C21 H21C . 0.9800 ?
loop_
    _geom_angle_atom_site_label_1
    _geom_angle_atom_site_label_2
    _geom_angle_atom_site_label_3
    _geom_angle_site_symmetry_1
    _geom_angle_site_symmetry_3
    _geom_angle
    _geom_angle_publ_flag
    C18 O2 C21 . . 117.24(9) ?
    C1 N1 C13 . . 124.74(9) ?
    C1 N1 H1 . . 121.2(10) ?
    C13 N1 H1 . . 114.0(9) ?
    N1 C1 C10 . . 120.00(10) ?
    N1 C1 C2 . . 118.25(9) ?
    C10 C1 C2 . . 121.74(9) ?
    C3 C2 C7 . . 119.70(10) ?
    C3 C2 C1 . . 122.49(10) ?
    C7 C2 C1 . . 117.81(10) ?
    C4 C3 C2 . . 120.28(10) ?
    C4 C3 H3 . . 119.9 ?
    C2 C3 H3 . . 119.9 ?
    C3 C4 C5 . . 119.97(11) ?
    C3 C4 H4 . . 120.0 ?
    C5 C4 H4 . . 120.0 ?
    C6 C5 C4 . . 120.10(11) ?
    C6 C5 H5 . . 119.9 ?
    C4 C5 H5 . . 119.9 ?
    C5 C6 C7 . . 120.81(10) ?
    C5 C6 H6 . . 119.6 ?
    C7 C6 H6 . . 119.6 ?
    C6 C7 C2 . . 119.13(10) ?
    C6 C7 C8 . . 122.27(10) ?
    C2 C7 C8 . . 118.55(10) ?
    C7 C8 C9 . . 111.49(9) ?
    C7 C8 H8A . . 109.3 ?
    C9 C8 H8A . . 109.3 ?
    C7 C8 H8B . . 109.3 ?
    C9 C8 H8B . . 109.3 ?
    H8A C8 H8B . . 108.0 ?
    C10 C9 C8 . . 110.71(9) ?
    C10 C9 H9A . . 109.5 ?
    C8 C9 H9A . . 109.5 ?
    C10 C9 H9B . . 109.5 ?
    C8 C9 H9B . . 109.5 ?
    H9A C9 H9B . . 108.1 ?
    C1 C10 C11 . . 119.10(9) ?
    C1 C10 C9 . . 118.18(10) ?
    C11 C10 C9 . . 122.72(9) ?
    C12 C11 C10 . . 118.93(9) ?
    C12 C11 C15 . . 120.07(10) ?
    C10 C11 C15 . . 120.99(9) ?
    C11 C12 C14 . . 122.63(10) ?
    C11 C12 C13 . . 121.90(10) ?
    C14 C12 C13 . . 115.35(9) ?
    O1 C13 N1 . . 120.54(10) ?
    O1 C13 C12 . . 124.44(10) ?
    N1 C13 C12 . . 115.01(9) ?
    N2 C14 C12 . . 177.04(11) ?
    C16 C15 C20 . . 118.30(10) ?
    C16 C15 C11 . . 120.52(10) ?
    C20 C15 C11 . . 121.18(10) ?
    C17 C16 C15 . . 121.76(10) ?
    C17 C16 H16 . . 119.1 ?
    C15 C16 H16 . . 119.1 ?
    C16 C17 C18 . . 118.99(10) ?
    C16 C17 H17 . . 120.5 ?
    C18 C17 H17 . . 120.5 ?
    O2 C18 C17 . . 124.26(10) ?
    O2 C18 C19 . . 115.50(10) ?
    C17 C18 C19 . . 120.24(10) ?
    C20 C19 C18 . . 119.96(10) ?
    C20 C19 H19 . . 120.0 ?
    C18 C19 H19 . . 120.0 ?
    C19 C20 C15 . . 120.75(10) ?
    C19 C20 H20 . . 119.6 ?
    C15 C20 H20 . . 119.6 ?
    O2 C21 H21A . . 109.5 ?
    O2 C21 H21B . . 109.5 ?
    H21A C21 H21B . . 109.5 ?
    O2 C21 H21C . . 109.5 ?
    H21A C21 H21C . . 109.5 ?
    H21B C21 H21C . . 109.5 ?
loop_
    _geom_torsion_atom_site_label_1
    _geom_torsion_atom_site_label_2
    _geom_torsion_atom_site_label_3
    _geom_torsion_atom_site_label_4
    _geom_torsion_site_symmetry_1
    _geom_torsion_site_symmetry_2
    _geom_torsion_site_symmetry_3
    _geom_torsion_site_symmetry_4
    _geom_torsion
    _geom_torsion_publ_flag
    C13 N1 C1 C10 . . . . 3.20(16) ?
    C13 N1 C1 C2 . . . . -176.95(9) ?
    N1 C1 C2 C3 . . . . -18.44(15) ?
    C10 C1 C2 C3 . . . . 161.41(10) ?
    N1 C1 C2 C7 . . . . 161.30(10) ?
    C10 C1 C2 C7 . . . . -18.86(15) ?
    C7 C2 C3 C4 . . . . 0.04(16) ?
    C1 C2 C3 C4 . . . . 179.77(10) ?
    C2 C3 C4 C5 . . . . 0.84(17) ?
    C3 C4 C5 C6 . . . . -0.96(18) ?
    C4 C5 C6 C7 . . . . 0.19(18) ?
    C5 C6 C7 C2 . . . . 0.69(17) ?
    C5 C6 C7 C8 . . . . -176.55(11) ?
    C3 C2 C7 C6 . . . . -0.80(16) ?
    C1 C2 C7 C6 . . . . 179.46(10) ?
    C3 C2 C7 C8 . . . . 176.55(10) ?
    C1 C2 C7 C8 . . . . -3.20(15) ?
    C6 C7 C8 C9 . . . . -144.07(11) ?
    C2 C7 C8 C9 . . . . 38.67(14) ?
    C7 C8 C9 C10 . . . . -52.36(12) ?
    N1 C1 C10 C11 . . . . 1.94(15) ?
    C2 C1 C10 C11 . . . . -177.91(9) ?
    N1 C1 C10 C9 . . . . -177.80(9) ?
    C2 C1 C10 C9 . . . . 2.36(15) ?
    C8 C9 C10 C1 . . . . 33.28(13) ?
    C8 C9 C10 C11 . . . . -146.44(10) ?
    C1 C10 C11 C12 . . . . -3.17(15) ?
    C9 C10 C11 C12 . . . . 176.55(10) ?
    C1 C10 C11 C15 . . . . 175.99(9) ?
    C9 C10 C11 C15 . . . . -4.29(16) ?
    C10 C11 C12 C14 . . . . 175.55(9) ?
    C15 C11 C12 C14 . . . . -3.61(16) ?
    C10 C11 C12 C13 . . . . -0.36(16) ?
    C15 C11 C12 C13 . . . . -179.53(9) ?
    C1 N1 C13 O1 . . . . 174.67(10) ?
    C1 N1 C13 C12 . . . . -6.45(15) ?
    C11 C12 C13 O1 . . . . -176.24(10) ?
    C14 C12 C13 O1 . . . . 7.56(16) ?
    C11 C12 C13 N1 . . . . 4.93(15) ?
    C14 C12 C13 N1 . . . . -171.27(9) ?
    C12 C11 C15 C16 . . . . 128.40(11) ?
    C10 C11 C15 C16 . . . . -50.74(14) ?
    C12 C11 C15 C20 . . . . -51.08(14) ?
    C10 C11 C15 C20 . . . . 129.78(11) ?
    C20 C15 C16 C17 . . . . 0.34(16) ?
    C11 C15 C16 C17 . . . . -179.16(10) ?
    C15 C16 C17 C18 . . . . -0.89(16) ?
    C21 O2 C18 C17 . . . . -4.32(17) ?
    C21 O2 C18 C19 . . . . 175.79(10) ?
    C16 C17 C18 O2 . . . . -179.15(10) ?
    C16 C17 C18 C19 . . . . 0.73(16) ?
    O2 C18 C19 C20 . . . . 179.86(10) ?
    C17 C18 C19 C20 . . . . -0.04(17) ?
    C18 C19 C20 C15 . . . . -0.53(17) ?
    C16 C15 C20 C19 . . . . 0.38(16) ?
    C11 C15 C20 C19 . . . . 179.87(10) ?
loop_
    _geom_hbond_atom_site_label_D
    _geom_hbond_atom_site_label_H
    _geom_hbond_atom_site_label_A
    _geom_hbond_site_symmetry_A
    _geom_hbond_distance_DH
    _geom_hbond_distance_HA
    _geom_hbond_distance_DA
    _geom_hbond_angle_DHA
    _geom_hbond_publ_flag
    N1 H1 O1 3_666 0.90(2) 1.94(2) 2.8230(10)
                                            166.0(10)
                                                   yes
