# Supplementary material for: 4-(4-Meth­oxy­phen­yl)-2-oxo-1,2,5,6-tetra­hydro­benzo[h]quinoline-3-carbo­nitrile
Source: Acta Crystallogr Sect E Struct Rep Online. 2011 Aug 27;67(Pt 9):o2470. doi: 10.1107/S1600536811033897 (PMC3200898; doi:10.1107/S1600536811033897)
Supplement: Supplementary file 2 [file e-67-o2470-Isup2.hkl]

# 
# h,k,l, Fc-squared, Fo-squared, sigma(Fo-squared) and status flag 
# 
data_I
_shelx_title '  P21/c' 
_shelx_refln_list_code          4 
_shelx_F_calc_maximum      106.50 
_exptl_crystal_F_000       688.00 
_reflns_d_resolution_high  0.8010 
 
loop_ 
 _symmetry_equiv_pos_as_xyz 
 'x, y, z' 
 '-x, y+1/2, -z+1/2' 
 '-x, -y, -z' 
 'x, -y-1/2, z-1/2' 
 
_cell_length_a    14.2016 
_cell_length_b    14.4725 
_cell_length_c     7.9935 
_cell_angle_alpha  90.000 
_cell_angle_beta   96.017 
_cell_angle_gamma  90.000 
 
_shelx_F_squared_multiplier     1.000 
 
loop_ 
 _refln_index_h 
 _refln_index_k 
 _refln_index_l 
 _refln_F_squared_calc 
 _refln_F_squared_meas 
 _refln_F_squared_sigma 
 _refln_observed_status 
   2   0   0     1250.23     1046.32      6.13 o 
   3   0   0       28.72       26.15      1.24 o 
   4   0   0     6406.72     5409.33     20.42 o 
   5   0   0      689.32      663.59      8.25 o 
   6   0   0      757.77      768.08     10.10 o 
   7   0   0     1312.04     1375.42     14.90 o 
   8   0   0     1191.13     1333.38     15.92 o 
   9   0   0     1040.04     1078.00     15.55 o 
  10   0   0     1510.48     1480.38     19.33 o 
  11   0   0      695.66      753.57     16.53 o 
  12   0   0      564.04      556.09     15.03 o 
  13   0   0        0.03       -1.21      1.21 o 
  14   0   0      232.42      237.71     10.04 o 
  15   0   0        0.23        2.33      1.35 o 
  16   0   0       96.20      114.31      5.98 o 
  17   0   0        9.88        8.86      1.48 o 
   1   1   0     2375.58     1989.55      7.27 o 
   2   1   0      341.78      297.51      4.09 o 
   3   1   0     1542.05     1336.62      6.20 o 
   4   1   0      616.91      610.17     11.08 o 
   5   1   0     1159.85     1143.08     37.47 o 
   6   1   0      730.94      808.16     22.78 o 
   7   1   0        1.78        5.55      0.78 o 
   8   1   0      141.49      164.21      4.93 o 
   9   1   0      276.83      311.93      5.89 o 
  10   1   0       14.53       11.82      1.83 o 
  11   1   0       64.03       59.47      2.23 o 
  12   1   0        9.30        8.71      1.37 o 
  13   1   0        2.35        4.25      1.19 o 
  14   1   0        1.98        3.63      1.08 o 
  15   1   0        3.02        3.34      1.10 o 
  16   1   0        0.39        0.05      0.70 o 
  17   1   0       37.96       42.56      2.79 o 
   0   2   0        0.03        2.56      0.25 o 
   2   2   0      506.66      481.97      5.13 o 
   3   2   0      285.64      275.63      8.68 o 
   4   2   0       75.97       94.68      4.37 o 
   5   2   0     3167.15     3011.78     41.82 o 
   6   2   0     2525.64     2312.18    168.63 o 
   7   2   0      805.02      866.43     41.38 o 
   8   2   0      151.36      183.26      4.22 o 
   9   2   0      235.54      230.30      7.43 o 
  10   2   0      319.24      328.83      5.73 o 
  11   2   0      363.83      375.64      6.79 o 
  12   2   0      617.59      608.62      7.43 o 
  13   2   0       33.66       33.23      2.16 o 
  14   2   0       74.57       64.45      3.71 o 
  15   2   0       25.13       27.10      1.80 o 
  16   2   0       23.74       31.75      1.65 o 
  17   2   0       75.16       66.35      2.53 o 
   2   3   0       25.08       24.05      1.30 o 
   3   3   0        2.56        9.99      0.97 o 
   4   3   0     1296.20     1219.48     11.26 o 
   5   3   0        5.62       12.40      2.13 o 
   6   3   0      739.33      768.37     17.69 o 
   7   3   0        0.04        0.20      0.62 o 
   8   3   0       32.73       28.43      2.56 o 
   9   3   0       25.97       30.14      2.82 o 
  10   3   0      237.67      205.52      3.98 o 
  11   3   0     1011.08     1008.64      9.37 o 
  12   3   0      781.82      754.68      9.95 o 
  13   3   0      161.48      151.92      4.53 o 
  14   3   0      118.13      128.86      5.08 o 
  15   3   0       31.76       33.73      1.98 o 
  16   3   0       12.34       13.83      1.12 o 
  17   3   0       60.88       61.62      2.25 o 
   0   4   0     7058.83     6147.92     47.08 o 
   2   4   0      270.28      273.11      3.47 o 
   3   4   0      694.93      631.28      7.83 o 
   4   4   0     1694.46     1481.14     56.04 o 
   5   4   0      444.54      460.25      8.03 o 
   6   4   0        8.61       19.73      1.89 o 
   7   4   0      151.68      126.64      5.04 o 
   8   4   0      161.28      143.30      5.80 o 
   9   4   0      241.38      228.79      7.84 o 
  10   4   0       67.84       72.59      2.43 o 
  11   4   0       14.57       13.82      1.19 o 
  12   4   0      364.21      346.47      6.76 o 
  13   4   0       31.65       18.29      1.63 o 
  14   4   0       13.71       11.11      1.27 o 
  15   4   0       14.02       12.76      1.23 o 
  16   4   0       53.26       62.20      2.15 o 
   1   5   0     2443.35     2261.95      7.11 o 
   2   5   0       28.93       36.50      1.18 o 
   3   5   0     1207.28     1114.95     11.12 o 
   4   5   0      250.00      240.54      5.63 o 
   5   5   0      283.77      322.60      7.12 o 
   6   5   0     1037.96     1154.82     14.33 o 
   7   5   0       11.90        9.15      1.50 o 
   8   5   0       89.56      104.37      5.14 o 
   9   5   0        5.43        7.28      1.18 o 
  10   5   0        0.04        0.49      0.60 o 
  11   5   0      127.46      129.94      3.43 o 
  12   5   0      774.71      774.80      9.98 o 
  13   5   0        8.37       14.75      1.75 o 
  14   5   0       82.40       81.62      3.06 o 
  15   5   0       83.04       88.85      2.87 o 
  16   5   0       58.69       53.46      3.01 o 
   0   6   0      727.17      686.20      9.81 o 
   1   6   0     3513.38     3398.22     11.86 o 
   2   6   0      335.24      346.73      4.38 o 
   3   6   0        3.66       11.02      3.36 o 
   4   6   0     1134.84     1194.31     13.33 o 
   5   6   0        2.00        2.07      0.81 o 
   6   6   0     1532.86     1608.81     17.73 o 
   7   6   0      330.56      329.41      8.79 o 
   8   6   0      129.18      134.11      6.04 o 
   9   6   0      299.15      315.86      7.10 o 
  10   6   0       25.16       27.49      2.24 o 
  11   6   0      475.70      450.28     17.55 o 
  12   6   0      323.60      384.74      6.83 o 
  13   6   0      614.25      651.33      8.62 o 
  14   6   0        7.53        8.42      1.23 o 
  15   6   0       40.64       47.73      2.81 o 
  16   6   0       95.61       93.22      4.13 o 
   1   7   0       56.19       76.40      1.87 o 
   2   7   0       40.59       32.42      1.31 o 
   3   7   0      564.47      591.63      6.86 o 
   4   7   0       57.82       57.95      2.29 o 
   5   7   0       18.98       33.66      1.84 o 
   6   7   0       72.05       77.80      2.91 o 
   7   7   0       29.04       23.78      1.74 o 
   8   7   0       57.06       57.74      2.91 o 
   9   7   0      448.84      451.26      6.92 o 
  10   7   0       65.28       75.38      3.56 o 
  11   7   0      134.49      119.97      7.11 o 
  12   7   0     1162.53     1087.55     21.11 o 
  13   7   0      562.38      580.15     14.85 o 
  14   7   0        1.53        1.48      1.15 o 
  15   7   0      460.10      459.92     10.64 o 
  16   7   0       18.34       23.42      1.93 o 
   0   8   0      869.33      986.49     14.53 o 
   1   8   0      839.28      823.14      6.52 o 
   2   8   0      289.83      335.83     10.23 o 
   3   8   0      166.19      170.42      3.91 o 
   4   8   0      376.30      368.44      6.01 o 
   5   8   0       21.94       18.87      3.37 o 
   6   8   0      353.16      362.03      6.55 o 
   7   8   0        6.86        7.29      1.10 o 
   8   8   0      639.67      632.69      8.22 o 
   9   8   0      318.69      319.66      6.00 o 
  10   8   0        6.20        8.90      2.16 o 
  11   8   0      189.07      156.39      8.14 o 
  12   8   0        1.22        4.59      1.73 o 
  13   8   0        7.28        6.26      1.92 o 
  14   8   0      127.27      127.62      6.17 o 
  15   8   0        8.51        9.43      1.53 o 
   1   9   0      712.40      771.13      9.82 o 
   2   9   0     1632.90     1585.44     19.69 o 
   3   9   0       17.70       12.52      1.27 o 
   4   9   0       40.71       40.97      2.17 o 
   5   9   0      338.23      327.04      5.29 o 
   6   9   0      123.09      118.05      3.29 o 
   7   9   0     1832.92     1851.80     13.93 o 
   8   9   0       29.85       23.16      2.05 o 
   9   9   0     1121.28     1035.32     20.12 o 
  10   9   0       94.82       76.29      5.65 o 
  11   9   0       16.41       17.28      2.87 o 
  12   9   0        0.81       -0.20      1.27 o 
  13   9   0       50.56       58.55      4.41 o 
  14   9   0       95.30      107.69      5.17 o 
  15   9   0       22.10       23.29      2.00 o 
   0  10   0      687.02      717.01     14.37 o 
   1  10   0      542.42      565.37     12.75 o 
   2  10   0       62.58       62.13      4.24 o 
   3  10   0       42.31       31.79      3.31 o 
   4  10   0       21.55       24.20      1.57 o 
   5  10   0      122.40      124.47      3.35 o 
   6  10   0      167.08      181.21      3.70 o 
   7  10   0       20.60       20.89      3.75 o 
   8  10   0        7.32       10.34      2.09 o 
   9  10   0      168.56      156.88      7.83 o 
  10  10   0      101.52      113.22      6.69 o 
  11  10   0      678.10      683.19     15.94 o 
  12  10   0      232.71      250.97      9.12 o 
  13  10   0       60.64       47.48      2.56 o 
  14  10   0      318.17      335.30      7.79 o 
   1  11   0        1.75        1.57      0.66 o 
   2  11   0      137.21      127.02      4.26 o 
   3  11   0      306.76      300.03      5.58 o 
   4  11   0      154.53      168.49      4.12 o 
   5  11   0      725.70      721.84     15.40 o 
   6  11   0       23.28       29.19      5.83 o 
   7  11   0        7.55        8.95      1.36 o 
   8  11   0     1254.07     1257.55     21.19 o 
   9  11   0      111.80      127.01      6.85 o 
  10  11   0      260.64      268.56      9.76 o 
  11  11   0        3.09        7.02      1.40 o 
  12  11   0      224.11      212.60      3.91 o 
  13  11   0       68.21       68.68      3.52 o 
   0  12   0      790.44      774.40     20.91 o 
   1  12   0       44.87       53.98      3.20 o 
   2  12   0       89.11       97.35      3.38 o 
   3  12   0      321.29      340.04      6.62 o 
   4  12   0      116.42      109.98      4.30 o 
   5  12   0        6.95        9.89      2.22 o 
   6  12   0      200.86      196.51      8.15 o 
   7  12   0       46.07       42.70      2.62 o 
   8  12   0        2.45        4.17      1.44 o 
   9  12   0      142.44      159.55      7.15 o 
  10  12   0      115.91      110.23      4.20 o 
  11  12   0      133.26      127.97      3.05 o 
  12  12   0       20.72       19.74      1.17 o 
   1  13   0       30.72       28.19      1.93 o 
   2  13   0      147.72      154.56      5.22 o 
   3  13   0       69.46       54.54      3.18 o 
   4  13   0      148.07      167.79      5.36 o 
   5  13   0       30.43       29.85      3.43 o 
   6  13   0       73.33       67.48      4.80 o 
   7  13   0       43.77       53.38      4.01 o 
   8  13   0       54.00       49.98      5.50 o 
   9  13   0       13.44       14.48      1.45 o 
  10  13   0       91.60       98.65      3.31 o 
  11  13   0       38.41       36.58      2.40 o 
   0  14   0      100.78       98.98      4.14 o 
   1  14   0        2.13        3.63      0.86 o 
   2  14   0       28.92       32.29      2.06 o 
   3  14   0       17.08       14.41      1.41 o 
   4  14   0      274.23      278.35      5.61 o 
   5  14   0      457.03      460.29     15.78 o 
   6  14   0        1.13        1.36      0.79 o 
   7  14   0        6.96        6.40      1.20 o 
   8  14   0        1.14        2.75      1.16 o 
   9  14   0       83.06       76.61      4.24 o 
  10  14   0      255.30      245.53      6.36 o 
   1  15   0      227.14      235.57      5.08 o 
   2  15   0      216.13      194.08      4.62 o 
   3  15   0       71.90       62.60      2.63 o 
   4  15   0        0.73        0.35      0.57 o 
   5  15   0        5.38        7.05      1.22 o 
   6  15   0        0.67        1.22      0.83 o 
   7  15   0       28.27       31.62      2.94 o 
   8  15   0        2.08        3.05      1.02 o 
   9  15   0        7.10        7.85      1.24 o 
   0  16   0        1.13        0.60      1.06 o 
   1  16   0        9.76       10.45      1.05 o 
   2  16   0       13.45       10.33      1.07 o 
   3  16   0       56.91       43.37      2.43 o 
   4  16   0      294.66      279.36      5.92 o 
   5  16   0       81.91       72.15      2.91 o 
   6  16   0       12.83       10.24      1.61 o 
   7  16   0       39.10       33.33      2.46 o 
   8  16   0      386.93      395.68      7.12 o 
   1  17   0       25.10       20.97      2.27 o 
   2  17   0       11.50       15.00      1.16 o 
   3  17   0      101.50       91.58      3.68 o 
   4  17   0      177.59      159.56      4.84 o 
   5  17   0        7.42       11.97      1.33 o 
 -17   1   1      916.77     1046.01     11.72 o 
 -16   1   1        3.19        5.12      1.06 o 
 -15   1   1       31.91       33.32      2.00 o 
 -14   1   1       61.07       60.71      2.87 o 
 -13   1   1       26.80       27.54      2.04 o 
 -12   1   1       88.73       82.27      4.19 o 
 -11   1   1      486.88      455.61      9.16 o 
 -10   1   1      142.93      138.61      5.79 o 
  -9   1   1      134.43      128.62      3.52 o 
  -8   1   1      400.52      352.04      5.37 o 
  -7   1   1      481.11      512.30      5.87 o 
  -6   1   1      115.80      115.43      2.56 o 
  -5   1   1      370.11      349.69      3.98 o 
  -4   1   1      543.90      556.66      4.46 o 
  -3   1   1     1591.88     1332.48     13.01 o 
  -2   1   1     1520.04     1402.95      9.14 o 
  -1   1   1     1256.71     1106.97      8.35 o 
   0   1   1      329.04      297.36      8.23 o 
   1   1   1     3834.47     3274.03    124.70 o 
   2   1   1     4492.37     4054.45     18.16 o 
   3   1   1      767.82      750.15      7.05 o 
   4   1   1     1479.78     1392.89     13.15 o 
   5   1   1     6197.56     5896.57     21.85 o 
   6   1   1      222.70      306.13     33.41 o 
   7   1   1      490.85      574.17      7.76 o 
   8   1   1       83.72       92.00      3.33 o 
   9   1   1      539.70      531.52      9.70 o 
  10   1   1        4.02        4.46      0.65 o 
  11   1   1        5.64        4.32      0.87 o 
  12   1   1      181.56      167.47      5.85 o 
  13   1   1       14.73       20.17      2.15 o 
  14   1   1       56.85       57.12      3.47 o 
  15   1   1        0.13        0.25      0.71 o 
  16   1   1        0.41       -0.10      0.82 o 
  17   1   1        5.76        4.15      0.67 o 
 -17   2   1        4.23        6.88      0.93 o 
 -16   2   1       87.58       91.82      2.83 o 
 -15   2   1       32.56       33.75      2.04 o 
 -14   2   1        2.27        2.44      0.78 o 
 -13   2   1      410.34      393.47      9.29 o 
 -12   2   1     2771.35     2635.43     15.59 o 
 -11   2   1     1872.58     1809.39     12.38 o 
 -10   2   1      325.33      309.67      9.89 o 
  -9   2   1       30.62       27.93      2.53 o 
  -8   2   1        1.55        7.92      1.36 o 
  -7   2   1      883.52      962.41     33.98 o 
  -6   2   1        3.55        1.76      0.40 o 
  -5   2   1      257.63      266.11      3.41 o 
  -4   2   1      208.46      192.02      3.04 o 
  -3   2   1      391.50      367.10      2.90 o 
  -2   2   1        4.83        4.80      0.31 o 
  -1   2   1     1553.69     1501.52      5.54 o 
   0   2   1     5692.58     5013.39     15.62 o 
   1   2   1     3414.26     3067.21      8.83 o 
   2   2   1       59.30       38.20      2.39 o 
   3   2   1      142.79      109.75      3.24 o 
   4   2   1        0.77        2.25      0.55 o 
   5   2   1      283.44      285.14      4.60 o 
   6   2   1     8744.26     8816.11     74.87 o 
   7   2   1     1555.66     1813.94     44.48 o 
   8   2   1      240.43      286.02      6.71 o 
   9   2   1      254.55      263.43      6.01 o 
  10   2   1      152.15      132.46      3.18 o 
  11   2   1      718.27      693.97      7.67 o 
  12   2   1      132.20      146.22      4.30 o 
  13   2   1        0.25        1.65      0.68 o 
  14   2   1      119.53      107.12      5.03 o 
  15   2   1       18.66       13.61      1.63 o 
  16   2   1       60.53       67.42      3.00 o 
  17   2   1       66.13       66.23      5.87 o 
 -17   3   1        1.14        3.91      1.01 o 
 -16   3   1       61.06       59.27      2.27 o 
 -15   3   1        8.38        8.76      1.08 o 
 -14   3   1      166.85      158.80      7.42 o 
 -13   3   1      148.14      142.13      5.55 o 
 -12   3   1     3445.75     3361.22     21.38 o 
 -11   3   1       31.01       35.11      1.81 o 
 -10   3   1      129.90      118.48      3.06 o 
  -9   3   1       15.92       16.29      2.02 o 
  -8   3   1      330.90      301.18      7.94 o 
  -7   3   1       55.95       59.38      3.32 o 
  -6   3   1       60.70       62.08      3.12 o 
  -5   3   1      501.09      527.76     11.56 o 
  -4   3   1     3954.67     3686.10     10.13 o 
  -3   3   1      512.67      480.92      3.93 o 
  -2   3   1      382.11      381.42      3.05 o 
  -1   3   1     4498.17     3954.17     14.24 o 
   1   3   1     5260.78     4779.16     40.51 o 
   2   3   1      822.89      738.13      4.79 o 
   3   3   1     1239.55     1091.35      7.38 o 
   4   3   1      252.62      261.80      5.76 o 
   5   3   1     1440.14     1520.56     15.18 o 
   6   3   1      560.00      678.78     11.04 o 
   7   3   1       95.47      114.47      5.01 o 
   8   3   1      321.10      358.63      9.52 o 
   9   3   1      481.84      500.65     12.14 o 
  10   3   1       37.15       48.71      1.98 o 
  11   3   1      235.18      216.91      4.39 o 
  12   3   1       20.52       10.38      1.23 o 
  13   3   1      218.65      179.79      4.81 o 
  14   3   1       17.02       16.57      1.45 o 
  15   3   1       99.64       96.41      3.94 o 
  16   3   1       72.29       63.55      2.12 o 
 -16   4   1        1.45        2.49      0.58 o 
 -15   4   1      161.15      155.48      4.09 o 
 -14   4   1      144.36      129.45      4.09 o 
 -13   4   1       11.46       15.21      1.54 o 
 -12   4   1      382.53      355.89      6.98 o 
 -11   4   1      134.38      126.04      3.41 o 
 -10   4   1       18.12       17.47      1.23 o 
  -9   4   1      260.95      261.93      8.06 o 
  -8   4   1        1.11        2.53      0.94 o 
  -7   4   1        9.44        6.04      1.29 o 
  -6   4   1     3677.23     3869.49     25.37 o 
  -5   4   1       37.57       41.72      2.50 o 
  -4   4   1       86.42       77.77      1.95 o 
  -3   4   1      373.44      367.55      3.41 o 
  -2   4   1     1671.70     1542.82      5.39 o 
  -1   4   1      389.91      404.12      2.54 o 
   0   4   1    10388.32     8718.54     27.46 o 
   1   4   1    11342.34     9632.03    129.32 o 
   2   4   1        4.60        1.79      0.28 o 
   3   4   1     4413.02     4308.45     40.79 o 
   4   4   1     2312.14     2337.01     30.33 o 
   5   4   1      315.19      313.91      4.12 o 
   6   4   1        2.59        3.29      0.96 o 
   7   4   1      392.58      370.22      9.14 o 
   8   4   1       67.05       56.41      3.91 o 
   9   4   1        2.63        4.73      1.43 o 
  10   4   1       53.58       50.92      2.38 o 
  11   4   1      352.08      351.93      5.63 o 
  12   4   1       81.31       43.23      2.42 o 
  13   4   1       22.80       23.18      1.77 o 
  14   4   1       19.43       19.52      1.57 o 
  15   4   1      187.49      183.39      5.12 o 
  16   4   1        3.75        3.73      0.58 o 
 -16   5   1       57.59       64.17      3.18 o 
 -15   5   1      109.79      119.21      3.36 o 
 -14   5   1       68.51       67.94      2.91 o 
 -13   5   1      215.26      238.88      5.60 o 
 -12   5   1       10.25       11.05      1.33 o 
 -11   5   1       89.48       90.47      2.89 o 
 -10   5   1       61.37       60.55      2.28 o 
  -9   5   1      353.43      340.96     13.41 o 
  -8   5   1      382.59      391.28      9.73 o 
  -7   5   1      408.58      418.53      9.42 o 
  -6   5   1       69.29       79.91      3.90 o 
  -5   5   1     2875.00     2919.00     13.75 o 
  -4   5   1       95.61       84.14      2.27 o 
  -3   5   1       52.58       57.32      1.50 o 
  -2   5   1     1275.96     1200.70      8.21 o 
  -1   5   1      140.40      126.01      1.25 o 
   0   5   1     5637.44     5380.14     10.71 o 
   1   5   1     5065.04     4840.47     19.27 o 
   2   5   1        4.41        5.30      0.81 o 
   3   5   1      288.91      282.71      5.89 o 
   4   5   1      241.73      204.59      5.55 o 
   5   5   1      556.44      554.25      9.84 o 
   6   5   1      183.02      181.02      6.09 o 
   7   5   1        4.07        7.35      1.45 o 
   8   5   1      272.46      302.52      9.14 o 
   9   5   1       44.51       47.68      3.48 o 
  10   5   1       26.72       20.65      1.53 o 
  11   5   1      145.98      156.19      4.34 o 
  12   5   1     1819.32     1690.48     17.68 o 
  13   5   1       91.88       83.50      3.17 o 
  14   5   1        2.17        3.96      0.92 o 
  15   5   1        1.26        2.71      1.30 o 
  16   5   1       94.20      110.73      6.62 o 
 -16   6   1      157.86      177.08      5.83 o 
 -15   6   1       52.50       64.10      4.31 o 
 -14   6   1        0.50       -0.27      0.55 o 
 -13   6   1      539.09      507.19      7.76 o 
 -12   6   1      908.80      897.29     13.30 o 
 -11   6   1      675.53      694.82     11.59 o 
 -10   6   1       84.75       90.32      3.24 o 
  -9   6   1      563.94      545.87      9.26 o 
  -8   6   1        0.17        0.40      0.66 o 
  -7   6   1       64.67       70.51      4.12 o 
  -6   6   1      842.14      879.55     13.48 o 
  -5   6   1       22.51       24.63      1.40 o 
  -4   6   1      608.58      625.07      6.63 o 
  -3   6   1       23.73       28.45      1.18 o 
  -2   6   1     1972.19     1874.94      9.16 o 
  -1   6   1      676.04      718.38      5.55 o 
   0   6   1       71.14       72.40      3.43 o 
   1   6   1     3285.01     3301.83     11.57 o 
   2   6   1      171.28      178.93      4.45 o 
   3   6   1       60.57       60.80      2.88 o 
   4   6   1        1.01        1.84      0.74 o 
   5   6   1       69.30       72.39      3.74 o 
   6   6   1       34.61       55.84      3.56 o 
   7   6   1     1602.66     1644.54     20.56 o 
   8   6   1       13.68       17.51      2.33 o 
   9   6   1      208.40      182.44      4.23 o 
  10   6   1      163.98      155.10      3.56 o 
  11   6   1      318.10      281.35      7.21 o 
  12   6   1       15.66       16.30      1.87 o 
  13   6   1       15.97       16.07      3.02 o 
  14   6   1      270.65      259.89      6.05 o 
  15   6   1        3.62        9.67      1.47 o 
  16   6   1        0.00        0.73      0.62 o 
 -16   7   1       30.20       40.32      2.58 o 
 -15   7   1      122.52      127.32      5.73 o 
 -14   7   1      134.50      132.14      6.70 o 
 -13   7   1        0.90        3.56      1.23 o 
 -12   7   1       74.78       82.81      6.01 o 
 -11   7   1     1237.34     1212.68     22.71 o 
 -10   7   1        4.29       11.25      1.93 o 
  -9   7   1      594.24      570.24     10.14 o 
  -8   7   1      142.92      169.42      5.76 o 
  -7   7   1       54.38       56.70      3.84 o 
  -6   7   1      179.13      183.37      6.43 o 
  -5   7   1      697.67      734.18      7.97 o 
  -4   7   1     1398.43     1406.77     10.75 o 
  -3   7   1        4.42        6.46      0.77 o 
  -2   7   1      143.26      139.14      2.72 o 
  -1   7   1     3096.24     3177.10     18.53 o 
   0   7   1      364.68      395.60      6.19 o 
   1   7   1     1033.39     1171.68      6.78 o 
   2   7   1     1061.32     1183.09     11.81 o 
   3   7   1      402.43      398.68      7.78 o 
   4   7   1      510.63      535.44      9.76 o 
   5   7   1      301.24      339.26      8.38 o 
   6   7   1      151.54      158.63      6.20 o 
   7   7   1      361.48      384.10     10.31 o 
   8   7   1      300.43      295.00      9.95 o 
   9   7   1       32.68       35.81      2.81 o 
  10   7   1       27.09       24.76      2.17 o 
  11   7   1       14.57       10.09      1.65 o 
  12   7   1      601.81      578.44     15.03 o 
  13   7   1      126.77      111.36      6.34 o 
  14   7   1        6.95       14.76      2.23 o 
  15   7   1       53.26       63.26      3.80 o 
 -15   8   1        1.77        3.35      1.05 o 
 -14   8   1        2.43        3.33      1.33 o 
 -13   8   1       87.01       93.81      5.90 o 
 -12   8   1      148.93      130.45      7.35 o 
 -11   8   1       23.29       25.73      3.50 o 
 -10   8   1       18.89       26.74      3.47 o 
  -9   8   1       26.37       28.55      2.34 o 
  -8   8   1     1041.97     1056.46     12.89 o 
  -7   8   1       41.25       48.34      2.67 o 
  -6   8   1      284.40      361.61      9.37 o 
  -5   8   1      133.14      129.40      5.30 o 
  -4   8   1       70.16       71.62      2.61 o 
  -3   8   1        0.12        1.24      0.41 o 
  -2   8   1      492.05      540.06      7.02 o 
  -1   8   1      135.29      132.94      2.79 o 
   0   8   1     3080.57     3247.93     27.25 o 
   1   8   1       34.07       40.86      3.14 o 
   2   8   1        3.77       14.06      6.55 o 
   3   8   1      230.28      213.46      5.54 o 
   4   8   1       47.00       44.17      2.25 o 
   5   8   1      231.44      228.31      8.97 o 
   6   8   1      127.61      150.61      4.58 o 
   7   8   1        9.01        9.68      1.31 o 
   8   8   1      157.92      151.04      9.32 o 
   9   8   1       82.04       72.36      5.02 o 
  10   8   1      310.58      307.04      7.46 o 
  11   8   1      234.30      231.30      6.25 o 
  12   8   1        4.26        8.34      2.08 o 
  13   8   1       54.65       44.65      3.93 o 
  14   8   1      193.98      186.99      6.96 o 
  15   8   1       80.50       85.23      3.97 o 
 -15   9   1        0.57        0.91      0.70 o 
 -14   9   1       59.80       62.84      3.97 o 
 -13   9   1       53.25       53.77      4.18 o 
 -12   9   1       44.68       34.54      3.47 o 
 -11   9   1      303.96      290.90     10.86 o 
 -10   9   1        0.28        0.80      1.17 o 
  -9   9   1       19.32       22.11      3.13 o 
  -8   9   1       13.14       10.65      1.41 o 
  -7   9   1       75.19       70.35      3.28 o 
  -6   9   1        0.62        1.01      0.52 o 
  -5   9   1      282.39      266.09      7.89 o 
  -4   9   1       48.80       69.09      2.72 o 
  -3   9   1     3311.98     3236.97     17.88 o 
  -2   9   1      176.37      201.61      4.13 o 
  -1   9   1       24.64       34.56      3.16 o 
   0   9   1     1896.69     2058.87     23.50 o 
   1   9   1      184.19      186.33      7.09 o 
   2   9   1      202.74      195.10      7.32 o 
   3   9   1       16.75       23.36      2.66 o 
   4   9   1      161.89      176.50      8.83 o 
   5   9   1       85.66       87.70      2.89 o 
   6   9   1      164.94      161.96      3.43 o 
   7   9   1      862.75      847.54     15.21 o 
   8   9   1      261.94      266.27      6.78 o 
   9   9   1      287.73      311.24      7.70 o 
  10   9   1       96.08       89.41      4.09 o 
  11   9   1      353.28      345.72     11.64 o 
  12   9   1      374.33      376.04     11.54 o 
  13   9   1      280.86      287.84      9.20 o 
  14   9   1       32.38       33.48      1.97 o 
  15   9   1      250.59      295.34      6.19 o 
 -14  10   1        2.39        4.24      1.03 o 
 -13  10   1       98.84       91.10      4.89 o 
 -12  10   1        0.32        0.49      0.85 o 
 -11  10   1      830.75      807.21     14.50 o 
 -10  10   1      246.07      279.18      5.71 o 
  -9  10   1       30.56       30.76      3.61 o 
  -8  10   1     1021.79     1080.18     19.78 o 
  -7  10   1      310.40      298.87      5.63 o 
  -6  10   1      138.97      150.57      3.81 o 
  -5  10   1      306.81      317.30      6.48 o 
  -4  10   1      151.87      158.96      8.78 o 
  -3  10   1       37.92       34.86      2.20 o 
  -2  10   1      444.20      457.24     11.97 o 
  -1  10   1        0.10        0.12      0.68 o 
   0  10   1      567.07      610.63     13.84 o 
   1  10   1      831.15      817.56     15.89 o 
   2  10   1      895.51      916.73     16.92 o 
   3  10   1       10.39        9.48      1.06 o 
   4  10   1       44.71       41.26      2.12 o 
   5  10   1       73.09       83.90      3.02 o 
   6  10   1       18.31       15.67      1.39 o 
   7  10   1        1.48        3.04      1.55 o 
   8  10   1        1.04        2.68      1.31 o 
   9  10   1        5.87        7.93      1.42 o 
  10  10   1       19.56       19.47      2.87 o 
  11  10   1       21.22       25.55      3.19 o 
  12  10   1      294.47      317.21      9.97 o 
  13  10   1      337.93      351.02      9.36 o 
  14  10   1       81.99       94.68      3.88 o 
 -13  11   1       12.36       12.38      1.57 o 
 -12  11   1       49.98       47.26      3.42 o 
 -11  11   1        5.66        6.98      0.91 o 
 -10  11   1       15.52       16.72      1.39 o 
  -9  11   1       46.39       45.87      2.32 o 
  -8  11   1      543.58      532.48     13.65 o 
  -7  11   1       55.35       62.85      3.22 o 
  -6  11   1       16.89       18.04      2.62 o 
  -5  11   1      385.02      367.45     11.21 o 
  -4  11   1      440.46      421.37      8.24 o 
  -3  11   1      453.81      459.08      7.21 o 
  -2  11   1      105.48      107.12      2.91 o 
  -1  11   1      108.63      106.64      2.60 o 
   0  11   1      155.26      162.68      3.19 o 
   1  11   1      133.50      129.42      2.83 o 
   2  11   1       23.95       22.52      1.25 o 
   3  11   1       86.16       70.40      2.14 o 
   4  11   1      991.13      950.60     13.37 o 
   5  11   1      194.68      179.20      4.55 o 
   6  11   1      719.59      699.33     11.39 o 
   7  11   1       67.96       64.59      3.36 o 
   8  11   1       11.38       11.70      2.14 o 
   9  11   1      159.78      174.36      8.01 o 
  10  11   1      488.04      486.02     13.00 o 
  11  11   1      161.12      150.18      6.88 o 
  12  11   1        0.31        2.31      0.70 o 
  13  11   1      155.46      179.38      3.94 o 
 -12  12   1        1.31       -0.35      0.60 o 
 -11  12   1        7.07        6.10      0.84 o 
 -10  12   1       46.89       38.42      3.29 o 
  -9  12   1       26.87       23.15      1.98 o 
  -8  12   1       14.53       13.90      1.62 o 
  -7  12   1       37.75       42.28      2.78 o 
  -6  12   1        5.42        6.18      1.26 o 
  -5  12   1      516.35      483.27     12.30 o 
  -4  12   1      305.11      302.17      5.07 o 
  -3  12   1      471.53      464.05      7.09 o 
  -2  12   1      610.98      576.94      7.02 o 
  -1  12   1      785.95      775.46      8.09 o 
   0  12   1       93.11      107.53      2.72 o 
   1  12   1        0.11        0.62      0.47 o 
   2  12   1        9.72        7.45      0.92 o 
   3  12   1      206.80      204.42      6.01 o 
   4  12   1       23.24       19.51      1.93 o 
   5  12   1      188.51      189.02      8.13 o 
   6  12   1        8.06       15.35      1.71 o 
   7  12   1      959.07      973.11     12.20 o 
   8  12   1      265.84      277.68      9.54 o 
   9  12   1        9.97       11.11      2.05 o 
  10  12   1       38.91       36.70      3.35 o 
  11  12   1        7.65       11.32      0.93 o 
  12  12   1       62.04       52.02      1.78 o 
 -11  13   1      176.60      159.97      4.80 o 
 -10  13   1      150.33      140.37      3.71 o 
  -9  13   1       11.25       12.43      1.55 o 
  -8  13   1      146.11      146.13      4.58 o 
  -7  13   1        0.01       -0.07      0.53 o 
  -6  13   1       84.74       85.14      3.44 o 
  -5  13   1        6.42        5.68      0.92 o 
  -4  13   1      452.39      441.56      6.73 o 
  -3  13   1        2.02        1.69      0.60 o 
  -2  13   1       63.16       59.54      3.48 o 
  -1  13   1       45.71       38.30      2.27 o 
   0  13   1      152.02      165.25      3.80 o 
   1  13   1       51.04       64.12      2.81 o 
   2  13   1      821.12      816.79     14.55 o 
   3  13   1     1161.69     1103.91     16.02 o 
   4  13   1      754.15      731.30     11.10 o 
   5  13   1        0.72        1.47      1.26 o 
   6  13   1       63.29       63.54      4.56 o 
   7  13   1       27.76       27.39      2.02 o 
   8  13   1        4.86       10.79      1.78 o 
   9  13   1        0.86        1.19      0.81 o 
  10  13   1       27.74       27.10      1.76 o 
  11  13   1      146.63      139.58      3.26 o 
 -10  14   1        7.41        3.56      0.94 o 
  -9  14   1      415.83      421.66      9.70 o 
  -8  14   1        0.02        0.87      0.98 o 
  -7  14   1       50.43       54.78      4.26 o 
  -6  14   1       28.59       25.44      2.15 o 
  -5  14   1      171.75      173.85      5.84 o 
  -4  14   1       97.70      102.55      3.45 o 
  -3  14   1        1.43        1.66      0.99 o 
  -2  14   1        0.01        0.98      0.77 o 
  -1  14   1       53.68       52.29      2.58 o 
   0  14   1      360.51      369.66      6.67 o 
   1  14   1      228.82      260.27      4.67 o 
   2  14   1       98.37       82.50      3.16 o 
   3  14   1       24.04       27.77      2.32 o 
   4  14   1      222.55      194.16      8.28 o 
   5  14   1      238.33      233.79      8.72 o 
   6  14   1       44.98       41.27      3.54 o 
   7  14   1      705.96      748.01     13.22 o 
   8  14   1      268.03      266.86      8.41 o 
   9  14   1      107.93      105.47      4.79 o 
  10  14   1       40.99       40.99      2.55 o 
  -9  15   1       36.30       39.40      2.52 o 
  -8  15   1       84.28       86.01      4.29 o 
  -7  15   1       22.44       21.03      2.38 o 
  -6  15   1       36.70       32.94      3.19 o 
  -5  15   1       14.08       13.94      1.58 o 
  -4  15   1       24.01       20.26      1.47 o 
  -3  15   1       48.44       51.16      2.37 o 
  -2  15   1      544.69      530.53      7.62 o 
  -1  15   1        8.81        7.27      1.06 o 
   0  15   1      214.30      214.33      4.80 o 
   1  15   1       13.72       11.32      1.19 o 
   2  15   1      131.24      123.89      3.62 o 
   3  15   1       81.70       82.43      3.67 o 
   4  15   1      171.57      171.22      5.10 o 
   5  15   1        7.96        7.82      1.25 o 
   6  15   1      525.29      520.44      8.07 o 
   7  15   1      597.82      637.17     14.46 o 
   8  15   1      522.39      559.29     10.48 o 
   9  15   1       71.64       56.93      2.87 o 
  -8  16   1       53.35       62.53      2.82 o 
  -7  16   1       80.17       78.31      3.71 o 
  -6  16   1        5.63        6.84      1.40 o 
  -5  16   1      187.76      175.35      6.41 o 
  -4  16   1       34.58       35.77      3.05 o 
  -3  16   1       22.61       20.58      1.61 o 
  -2  16   1        3.90        9.46      1.02 o 
  -1  16   1       60.01       59.45      2.32 o 
   0  16   1       27.51       26.19      2.89 o 
   1  16   1      147.77      145.60      6.50 o 
   2  16   1       15.07       10.75      1.22 o 
   3  16   1      100.60       97.51      3.45 o 
   4  16   1      188.84      183.25      4.61 o 
   5  16   1        0.89        0.48      0.51 o 
   6  16   1      274.14      288.80      6.70 o 
   7  16   1        3.11        5.05      1.04 o 
  -2  17   1       17.98       14.61      1.69 o 
  -1  17   1        1.35        1.17      0.91 o 
   0  17   1       20.25       15.74      1.97 o 
   1  17   1      201.76      217.31      6.83 o 
   2  17   1       11.43       13.41      1.84 o 
   3  17   1        1.32        3.75      0.63 o 
   4  17   1        0.38        1.41      0.52 o 
 -16   0   2        0.51        0.55      1.01 o 
 -15   0   2      216.89      212.81      9.13 o 
 -14   0   2       67.18       74.98      5.82 o 
 -13   0   2      503.91      512.69     18.27 o 
 -12   0   2     4682.98     4472.53     29.53 o 
 -11   0   2       16.94       15.03      2.22 o 
 -10   0   2       53.82       50.19      4.03 o 
  -9   0   2      785.62      784.01     11.98 o 
  -8   0   2      170.41      169.73      5.27 o 
  -7   0   2       59.78       81.29      3.44 o 
  -6   0   2     3243.23     3378.86     20.46 o 
  -5   0   2     1534.47     1691.74     13.42 o 
  -4   0   2      952.19      935.70      9.41 o 
  -3   0   2       68.53       95.72      3.17 o 
  -2   0   2      255.85      278.92      5.14 o 
  -1   0   2     1355.96     1224.66     10.44 o 
   0   0   2     3420.34     3147.83     16.75 o 
   1   0   2     1121.76      891.33      9.17 o 
   2   0   2     6498.73     5689.02     24.43 o 
   3   0   2      733.54      777.54     10.08 o 
   4   0   2      632.19      600.71      9.82 o 
   5   0   2     3076.93     3184.25     24.98 o 
   6   0   2     1673.84     1737.79     19.95 o 
   7   0   2      704.52      715.18     13.81 o 
   8   0   2       65.92       67.78      4.58 o 
   9   0   2      299.90      272.86      9.47 o 
  10   0   2      231.52      224.72      6.15 o 
  11   0   2      358.20      310.67     10.74 o 
  12   0   2      622.95      477.62     13.90 o 
  13   0   2      394.43      270.86     10.51 o 
  14   0   2        0.26        2.20      1.48 o 
  15   0   2      153.69      133.79      6.48 o 
  16   0   2      384.38      402.45      9.54 o 
 -16   1   2        0.01        1.28      0.74 o 
 -15   1   2       17.72       17.84      1.48 o 
 -14   1   2       38.12       37.40      2.28 o 
 -13   1   2      557.72      582.89      9.08 o 
 -12   1   2       18.04       17.11      1.68 o 
 -11   1   2     7262.53     6780.76     29.56 o 
 -10   1   2       52.41       55.05      2.74 o 
  -9   1   2      201.96      220.81      6.74 o 
  -8   1   2      259.44      285.45      4.79 o 
  -7   1   2      107.39       83.89      2.83 o 
  -6   1   2      517.42      608.17      6.11 o 
  -5   1   2     1750.95     1764.03      9.59 o 
  -4   1   2      716.12      721.11      5.77 o 
  -3   1   2       20.41       22.45      1.27 o 
  -2   1   2     5190.52     4492.33     34.59 o 
   0   1   2     7464.84     6456.69    116.47 o 
   1   1   2     2363.68     2214.17     10.21 o 
   2   1   2      114.96      117.33      2.50 o 
   3   1   2     1446.97     1378.96      9.20 o 
   4   1   2       65.48       60.40      3.13 o 
   5   1   2     1643.23     1665.60     17.88 o 
   6   1   2       49.67       48.19      2.39 o 
   7   1   2     2317.67     2550.93     18.46 o 
   8   1   2       48.35       55.08      4.08 o 
   9   1   2      321.74      344.88     10.56 o 
  10   1   2      434.35      435.81      7.65 o 
  11   1   2      143.51      128.67      3.99 o 
  12   1   2       19.44       14.78      1.84 o 
  13   1   2        0.06        0.93      0.81 o 
  14   1   2       11.47        7.95      1.44 o 
  15   1   2        6.73        7.93      1.24 o 
  16   1   2        0.00        2.10      0.68 o 
 -16   2   2       13.47       14.08      1.15 o 
 -15   2   2      102.77      108.42      3.55 o 
 -14   2   2       38.83       40.09      2.53 o 
 -13   2   2       59.70       64.24      3.09 o 
 -12   2   2     1620.34     1595.81     15.45 o 
 -11   2   2        2.79        9.61      1.18 o 
 -10   2   2      131.11      137.07      3.32 o 
  -9   2   2      209.42      212.61      6.88 o 
  -8   2   2      714.06      668.47     11.55 o 
  -7   2   2      699.95      713.77      6.82 o 
  -6   2   2        8.87        4.10      0.71 o 
  -5   2   2      249.68      252.30      3.50 o 
  -4   2   2      427.95      475.10      9.73 o 
  -3   2   2       10.34       12.83      1.51 o 
  -2   2   2      261.28      261.04      2.82 o 
  -1   2   2     2119.43     1898.78     23.86 o 
   0   2   2      508.82      436.57      5.75 o 
   1   2   2     2072.76     1969.27      9.84 o 
   2   2   2     1248.53     1148.94     16.82 o 
   3   2   2        1.90        8.91      2.59 o 
   4   2   2       21.79       26.45      1.41 o 
   5   2   2     1336.87     1291.08     10.45 o 
   6   2   2      135.33      158.51      5.97 o 
   7   2   2     1487.19     1530.36     19.83 o 
   8   2   2        4.80        9.06      1.82 o 
   9   2   2       13.67       16.09      1.76 o 
  10   2   2      793.07      778.19      9.34 o 
  11   2   2      509.28      525.03      6.78 o 
  12   2   2      485.18      439.85      9.38 o 
  13   2   2       98.00       88.59      4.24 o 
  14   2   2      137.69      137.44      5.00 o 
  15   2   2       56.33       48.07      2.71 o 
  16   2   2        6.56        4.22      0.82 o 
 -16   3   2       96.82      104.62      3.49 o 
 -15   3   2        4.42        6.18      1.00 o 
 -14   3   2       31.11       26.71      1.97 o 
 -13   3   2      571.23      562.06      8.97 o 
 -12   3   2     1299.57     1316.44     13.68 o 
 -11   3   2     1188.80     1163.35     11.73 o 
 -10   3   2      486.25      473.77      7.37 o 
  -9   3   2      231.78      226.87      7.44 o 
  -8   3   2      360.26      348.70      8.72 o 
  -7   3   2      397.65      449.30      9.43 o 
  -6   3   2      150.61      155.30      5.36 o 
  -5   3   2      962.29     1009.47      6.46 o 
  -4   3   2      672.50      655.65      4.11 o 
  -3   3   2      420.73      408.38      4.16 o 
  -2   3   2     1686.86     1596.90      7.10 o 
  -1   3   2       94.00      100.16      4.95 o 
   0   3   2       34.64       29.77      2.15 o 
   1   3   2      376.76      376.36      4.25 o 
   2   3   2     2667.42     2553.08     11.79 o 
   3   3   2       83.50       96.58      2.45 o 
   4   3   2      120.77      127.94      3.02 o 
   5   3   2      435.76      441.64      5.99 o 
   6   3   2      412.65      431.16      6.39 o 
   7   3   2      260.76      284.74      7.50 o 
   8   3   2      529.15      587.60     13.10 o 
   9   3   2       11.71       12.81      1.20 o 
  10   3   2      139.22      141.29      4.01 o 
  11   3   2        1.94        3.22      0.83 o 
  12   3   2      283.32      254.85      5.61 o 
  13   3   2      282.77      247.93      5.39 o 
  14   3   2        7.80        4.39      1.02 o 
  15   3   2        1.68        1.57      0.69 o 
  16   3   2        7.16        4.66      1.99 o 
 -17   4   2      380.10      417.90      7.76 o 
 -16   4   2        0.38        0.68      0.81 o 
 -15   4   2      112.14      111.81      3.43 o 
 -14   4   2        0.61        0.84      0.81 o 
 -13   4   2      215.77      221.81      5.59 o 
 -12   4   2      268.80      278.90      6.30 o 
 -11   4   2       26.69       28.51      1.68 o 
 -10   4   2        3.71        5.26      0.85 o 
  -9   4   2       10.68       11.30      1.36 o 
  -8   4   2     1239.08     1221.11     17.01 o 
  -7   4   2      298.78      319.21      8.24 o 
  -6   4   2        1.60        3.00      0.93 o 
  -5   4   2     2947.00     3042.40     22.61 o 
  -4   4   2     1636.43     1640.81     10.37 o 
  -3   4   2      370.77      384.73      5.58 o 
  -2   4   2       10.76        8.87      0.67 o 
  -1   4   2       60.68       69.05      2.44 o 
   0   4   2     4457.26     4208.05     14.34 o 
   1   4   2      375.26      398.89      6.48 o 
   2   4   2      310.08      307.85      4.06 o 
   3   4   2      761.18      792.41      8.83 o 
   4   4   2      389.53      394.13     24.44 o 
   5   4   2      208.97      190.15      4.40 o 
   6   4   2      150.84      175.47      6.38 o 
   7   4   2       71.06       79.34      4.63 o 
   8   4   2      105.59      122.04      6.10 o 
   9   4   2      269.05      256.32      6.48 o 
  10   4   2      407.08      406.79      6.76 o 
  11   4   2      195.85      192.87      4.84 o 
  12   4   2     1387.37     1289.48     12.63 o 
  13   4   2       78.57       60.22      2.67 o 
  14   4   2      121.92      100.14      3.13 o 
  15   4   2        7.51        5.42      0.91 o 
  16   4   2        0.25       -0.04      0.57 o 
 -16   5   2       19.47       22.86      2.24 o 
 -15   5   2       36.75       35.22      2.21 o 
 -14   5   2       83.49       72.54      2.94 o 
 -13   5   2      397.16      420.38      7.44 o 
 -12   5   2     1428.94     1413.16     13.91 o 
 -11   5   2      367.11      366.32      7.05 o 
 -10   5   2      371.74      367.54      6.59 o 
  -9   5   2       97.49       97.81      3.25 o 
  -8   5   2      162.55      170.73      6.63 o 
  -7   5   2      260.62      270.62      7.93 o 
  -6   5   2      356.15      431.66      9.38 o 
  -5   5   2      825.86      924.26     12.95 o 
  -4   5   2      424.09      430.04     13.44 o 
  -3   5   2      149.64      143.86      3.25 o 
  -2   5   2       21.02       17.81      0.80 o 
  -1   5   2      526.73      533.02     19.70 o 
   0   5   2       90.98       86.05      5.80 o 
   1   5   2     2565.71     2482.80     40.06 o 
   2   5   2     1862.68     2016.42     10.46 o 
   3   5   2     1436.71     1435.60      9.23 o 
   4   5   2       35.50       41.29      2.78 o 
   5   5   2     1785.88     1839.18     19.72 o 
   6   5   2     1761.53     1822.20     20.98 o 
   7   5   2        0.18        0.71      0.79 o 
   8   5   2        6.80        8.72      1.92 o 
   9   5   2      148.62      142.53      4.77 o 
  10   5   2        3.74        4.01      1.09 o 
  11   5   2       30.27       25.53      1.80 o 
  12   5   2       11.30        5.41      0.95 o 
  13   5   2       25.75       25.06      1.71 o 
  14   5   2       20.88       13.74      1.17 o 
  15   5   2      114.94      117.17      5.01 o 
 -16   6   2      170.63      182.93      5.77 o 
 -15   6   2       13.12       14.44      2.13 o 
 -14   6   2      116.39      115.29      6.39 o 
 -13   6   2       48.16       45.62      4.42 o 
 -12   6   2      114.83      114.98      4.88 o 
 -11   6   2        6.29       10.57      1.31 o 
 -10   6   2        7.17        6.80      1.21 o 
  -9   6   2       53.40       55.09      2.49 o 
  -8   6   2       14.44       14.84      1.57 o 
  -7   6   2       19.57       28.08      2.73 o 
  -6   6   2      507.35      572.14     11.36 o 
  -5   6   2        0.44        1.95      0.92 o 
  -4   6   2      851.93      884.63     16.49 o 
  -3   6   2      154.01      145.48      3.54 o 
  -2   6   2      754.06      769.25      7.89 o 
  -1   6   2       29.01       30.36      1.34 o 
   0   6   2     1126.61     1109.99      8.90 o 
   1   6   2        4.74        8.93      2.16 o 
   2   6   2      124.35      128.72      4.21 o 
   3   6   2      379.75      380.35      7.87 o 
   4   6   2       19.94       29.38      2.41 o 
   5   6   2     1103.69     1181.44     16.22 o 
   6   6   2      254.86      246.99      7.91 o 
   7   6   2      216.81      242.05      8.34 o 
   8   6   2      153.02      155.20      6.04 o 
   9   6   2      298.09      311.47      7.03 o 
  10   6   2        3.56        2.56      0.85 o 
  11   6   2        0.01        0.25      0.74 o 
  12   6   2       72.99       74.04      3.64 o 
  13   6   2        0.05       -0.35      0.68 o 
  14   6   2        0.87        1.16      0.66 o 
  15   6   2       57.25       51.90      2.84 o 
 -16   7   2       30.73       25.01      1.38 o 
 -15   7   2        1.39        1.70      1.02 o 
 -14   7   2       23.80       28.42      3.17 o 
 -13   7   2      363.38      349.45     11.59 o 
 -12   7   2       57.95       56.15      4.93 o 
 -11   7   2       31.07       34.63      3.53 o 
 -10   7   2      216.01      217.35      9.58 o 
  -9   7   2        2.58        5.50      1.09 o 
  -8   7   2        6.18        5.59      1.11 o 
  -7   7   2       27.38       25.60      2.71 o 
  -6   7   2      329.64      310.36      8.72 o 
  -5   7   2      138.48      144.73      5.75 o 
  -4   7   2        3.70        6.50      1.24 o 
  -3   7   2       29.44       37.25      1.94 o 
  -2   7   2      165.16      192.18      4.22 o 
  -1   7   2      138.13      122.99      4.80 o 
   0   7   2     6649.64     7015.38     46.08 o 
   1   7   2     2275.55     2290.53     17.48 o 
   2   7   2       42.01       49.62      2.67 o 
   3   7   2     2494.59     2526.55     21.12 o 
   4   7   2        7.06        8.12      1.42 o 
   5   7   2      198.17      205.78      6.98 o 
   6   7   2      240.93      245.92      8.08 o 
   7   7   2      274.00      282.16      9.19 o 
   8   7   2      872.72      861.48     16.82 o 
   9   7   2        2.71        1.65      0.74 o 
  10   7   2      320.60      318.43      9.24 o 
  11   7   2       54.32       52.34      2.42 o 
  12   7   2       81.85       83.30      3.67 o 
  13   7   2        2.77        2.77      0.79 o 
  14   7   2        1.04       -0.36      0.96 o 
 -15   8   2        1.72        1.49      0.81 o 
 -14   8   2       55.98       55.68      4.00 o 
 -13   8   2        0.03        1.04      1.12 o 
 -12   8   2       41.25       40.84      4.13 o 
 -11   8   2      103.95       95.61      4.75 o 
 -10   8   2      186.61      178.21      6.10 o 
  -9   8   2       18.20       13.33      1.32 o 
  -8   8   2      425.88      419.43      8.32 o 
  -7   8   2       22.58       22.33      4.80 o 
  -6   8   2      402.31      394.02     10.07 o 
  -5   8   2        0.20        2.68      1.08 o 
  -4   8   2       95.59      108.00      4.89 o 
  -3   8   2        0.91        3.82      3.66 o 
  -2   8   2     1564.04     1570.18     18.05 o 
  -1   8   2       17.76       16.00      1.31 o 
   0   8   2      127.23      117.38      3.29 o 
   1   8   2     3490.63     3739.93     31.80 o 
   2   8   2      370.48      411.15     10.68 o 
   3   8   2      562.83      585.09      9.46 o 
   4   8   2      124.06      146.71      5.61 o 
   5   8   2       90.35       99.94      5.02 o 
   6   8   2       32.52       28.54      2.11 o 
   7   8   2       46.09       42.51      2.69 o 
   8   8   2      565.28      522.59      9.47 o 
   9   8   2        9.04        6.59      1.77 o 
  10   8   2        0.58        1.13      0.86 o 
  11   8   2       98.37       92.74      3.98 o 
  12   8   2      142.56      134.77      4.34 o 
  13   8   2       99.70       92.12      5.18 o 
  14   8   2       14.77       13.43      1.78 o 
  15   8   2       53.96       70.28      3.09 o 
 -15   9   2        4.72        4.66      0.93 o 
 -14   9   2       11.33       13.58      1.55 o 
 -13   9   2       32.80       31.54      3.17 o 
 -12   9   2      375.67      401.62     11.90 o 
 -11   9   2      246.12      250.83      9.93 o 
 -10   9   2       54.92       52.71      2.54 o 
  -9   9   2       24.06       26.39      1.88 o 
  -8   9   2       34.81       34.88      2.08 o 
  -7   9   2      181.18      179.15      3.80 o 
  -6   9   2      267.83      264.37      4.41 o 
  -5   9   2      988.32      922.49     11.83 o 
  -4   9   2       92.98      107.38      5.28 o 
  -3   9   2      254.49      259.97      5.60 o 
  -2   9   2     2360.00     2405.06     29.30 o 
  -1   9   2       93.80       95.78      5.33 o 
   0   9   2      109.75      116.87      5.89 o 
   1   9   2      485.44      543.41     12.75 o 
   2   9   2      110.10      115.21      6.06 o 
   3   9   2      528.83      560.39     13.56 o 
   4   9   2       49.90       50.16      1.97 o 
   5   9   2        0.02        0.96      0.47 o 
   6   9   2      114.45      116.08      3.01 o 
   7   9   2     2206.75     2168.33     20.58 o 
   8   9   2       18.37       19.45      2.91 o 
   9   9   2        9.04        9.20      2.12 o 
  10   9   2       33.92       35.06      3.14 o 
  11   9   2      250.06      254.48      6.41 o 
  12   9   2        2.53        2.74      1.33 o 
  13   9   2        8.78       11.51      1.93 o 
  14   9   2       17.95       21.57      1.98 o 
 -14  10   2       48.16       45.03      2.78 o 
 -13  10   2       34.49       43.47      3.24 o 
 -12  10   2        3.71        6.52      1.02 o 
 -11  10   2      125.87      115.04      6.27 o 
 -10  10   2      322.94      326.23      7.24 o 
  -9  10   2      666.76      685.72     10.61 o 
  -8  10   2      214.45      213.75      5.03 o 
  -7  10   2       27.30       29.80      2.32 o 
  -6  10   2       78.04       82.45      2.99 o 
  -5  10   2       32.61       34.17      2.72 o 
  -4  10   2      816.12      804.26      7.55 o 
  -3  10   2      417.64      400.95      5.62 o 
  -2  10   2      172.79      173.56      3.84 o 
  -1  10   2        1.32        0.91      0.63 o 
   0  10   2       44.65       40.70      1.62 o 
   1  10   2      388.90      444.92      4.70 o 
   2  10   2     2457.85     2449.74     12.53 o 
   3  10   2        1.66        2.83      0.62 o 
   4  10   2        9.05       11.24      1.39 o 
   5  10   2      248.17      245.97      5.33 o 
   6  10   2      224.62      228.38      6.23 o 
   7  10   2     1013.54      989.15     19.73 o 
   8  10   2      202.81      204.83      9.03 o 
   9  10   2       49.87       45.73      4.18 o 
  10  10   2       51.79       46.92      2.89 o 
  11  10   2       51.46       49.13      4.14 o 
  12  10   2        5.86        8.84      1.82 o 
  13  10   2       12.10        8.43      1.49 o 
 -13  11   2       10.21        9.72      1.29 o 
 -12  11   2       36.72       33.47      2.78 o 
 -11  11   2        0.16        1.09      0.60 o 
 -10  11   2        3.38        3.88      1.05 o 
  -9  11   2       19.25       20.76      1.87 o 
  -8  11   2       58.31       55.99      4.58 o 
  -7  11   2      240.96      249.18      9.79 o 
  -6  11   2        0.33        0.14      1.39 o 
  -5  11   2       12.18       14.53      1.78 o 
  -4  11   2       45.12       46.26      2.34 o 
  -3  11   2       25.58       30.09      1.67 o 
  -2  11   2       20.29       19.65      1.21 o 
  -1  11   2       11.05       10.49      0.94 o 
   0  11   2     1490.75     1527.20     10.62 o 
   1  11   2      470.43      536.94      5.44 o 
   2  11   2        3.58        3.22      0.61 o 
   3  11   2       66.78       77.42      2.68 o 
   4  11   2      168.85      158.12      5.36 o 
   5  11   2       19.62       24.71      2.19 o 
   6  11   2       40.12       40.19      2.74 o 
   7  11   2     1083.28     1121.67     23.01 o 
   8  11   2      133.43      129.20      7.01 o 
   9  11   2      168.20      165.68      6.93 o 
  10  11   2        1.03        0.54      0.98 o 
  11  11   2      402.79      396.28     10.56 o 
  12  11   2      117.63      118.59      5.14 o 
  13  11   2       63.57       88.53      3.62 o 
 -12  12   2      285.33      247.37      6.36 o 
 -11  12   2        1.30        0.46      0.73 o 
 -10  12   2        0.61        0.51      0.85 o 
  -9  12   2       65.06       56.61      4.23 o 
  -8  12   2        3.06        2.07      1.24 o 
  -7  12   2       69.50       68.44      5.15 o 
  -6  12   2      197.27      204.19      6.20 o 
  -5  12   2      275.58      278.09      5.96 o 
  -4  12   2       19.69       20.26      1.42 o 
  -3  12   2     1836.26     1839.16     12.96 o 
  -2  12   2      297.34      305.77      5.31 o 
  -1  12   2       78.23       83.07      2.78 o 
   0  12   2      345.86      346.67      5.60 o 
   1  12   2        7.22        8.40      0.97 o 
   2  12   2       24.08       20.68      1.49 o 
   3  12   2      167.49      187.64      4.77 o 
   4  12   2        6.15        5.71      1.23 o 
   5  12   2      102.42      102.97      5.47 o 
   6  12   2     1048.44     1068.34     13.67 o 
   7  12   2      427.04      463.89      8.59 o 
   8  12   2        1.07        2.86      1.44 o 
   9  12   2       23.78       27.58      2.99 o 
  10  12   2        2.92        3.43      1.26 o 
  11  12   2       18.99       22.85      2.29 o 
  12  12   2       60.81       53.71      2.88 o 
 -11  13   2      219.89      202.33      5.41 o 
 -10  13   2      114.62      110.64      6.03 o 
  -9  13   2       47.63       45.97      2.47 o 
  -8  13   2       22.24       18.00      1.75 o 
  -7  13   2       26.53       23.71      2.03 o 
  -6  13   2        0.04       -0.08      0.79 o 
  -5  13   2      397.54      400.30      6.96 o 
  -4  13   2      114.43      115.69      3.23 o 
  -3  13   2      103.60      104.94      3.12 o 
  -2  13   2      109.92      109.29      3.20 o 
  -1  13   2       84.00       83.54      2.81 o 
   0  13   2        2.60        3.37      0.74 o 
   1  13   2      110.02      115.82      3.24 o 
   2  13   2       35.65       42.25      2.94 o 
   3  13   2       93.01       94.16      6.00 o 
   4  13   2      579.06      578.70     14.34 o 
   5  13   2       22.40       27.31      3.18 o 
   6  13   2      326.50      340.30      6.93 o 
   7  13   2      226.18      235.78      5.81 o 
   8  13   2        1.87        0.99      0.91 o 
   9  13   2      255.11      264.56      7.76 o 
  10  13   2       10.53       12.61      1.66 o 
  11  13   2        6.04        3.57      0.58 o 
 -10  14   2        7.31        4.64      0.86 o 
  -9  14   2        1.08        1.92      0.65 o 
  -8  14   2      130.08      134.55      3.93 o 
  -7  14   2        2.01        3.78      0.92 o 
  -6  14   2        0.16        0.33      0.88 o 
  -5  14   2       22.52       24.85      2.04 o 
  -4  14   2      185.24      179.65      4.28 o 
  -3  14   2       11.15        7.53      0.99 o 
  -2  14   2       29.40       28.32      1.63 o 
  -1  14   2       96.48       90.96      2.84 o 
   0  14   2       87.03       86.61      2.76 o 
   1  14   2        1.26        0.75      1.25 o 
   2  14   2       47.48       39.87      3.94 o 
   3  14   2       22.02       31.42      3.52 o 
   4  14   2      138.63      126.24      6.42 o 
   5  14   2        9.92        6.19      1.64 o 
   6  14   2      184.99      199.23      7.11 o 
   7  14   2        1.12        0.59      0.76 o 
   8  14   2       78.42       75.00      3.50 o 
   9  14   2      240.90      232.39      5.13 o 
  10  14   2       11.54        9.62      1.15 o 
  -8  15   2        4.70        3.36      0.94 o 
  -7  15   2       64.35       52.83      2.20 o 
  -6  15   2        0.31        1.17      0.53 o 
  -5  15   2      221.38      219.62      5.07 o 
  -4  15   2        1.07        1.82      0.56 o 
  -3  15   2       19.74       15.94      1.25 o 
  -2  15   2      134.94      121.38      3.34 o 
  -1  15   2      425.58      410.31      6.13 o 
   0  15   2       86.88       73.09      4.97 o 
   1  15   2       49.38       53.11      4.27 o 
   2  15   2      149.46      139.01      4.37 o 
   3  15   2      174.50      173.20      4.89 o 
   4  15   2      147.53      140.34      7.56 o 
   5  15   2       11.80        9.23      1.65 o 
   6  15   2       97.59      100.29      4.07 o 
   7  15   2       26.90       24.07      2.27 o 
   8  15   2       15.53       15.38      1.65 o 
  -6  16   2       23.38       26.56      2.31 o 
  -5  16   2       88.72       84.37      4.30 o 
  -4  16   2      619.18      611.51     11.81 o 
  -3  16   2       63.78       50.64      3.24 o 
  -2  16   2      149.01      143.78      5.81 o 
  -1  16   2      129.08      104.65      5.18 o 
   0  16   2        1.57        1.23      1.03 o 
   1  16   2        3.06        1.65      1.09 o 
   2  16   2        9.94        6.17      1.47 o 
   3  16   2       19.71       17.23      1.39 o 
   4  16   2        0.05        0.33      0.50 o 
   5  16   2        3.25        4.46      0.73 o 
   6  16   2        4.57        6.12      1.06 o 
  -2  17   2        4.14        3.94      0.94 o 
  -1  17   2      140.50      140.22      4.97 o 
   0  17   2        3.69        4.38      1.11 o 
   1  17   2       38.23       41.33      2.85 o 
   2  17   2        8.07        4.66      1.15 o 
   3  17   2       13.63       16.22      1.68 o 
   4  17   2       27.03       21.95      1.72 o 
 -16   1   3        3.54        3.71      1.19 o 
 -15   1   3      129.17      131.11      4.39 o 
 -14   1   3        0.70        0.62      1.26 o 
 -13   1   3      568.80      583.37      9.65 o 
 -12   1   3      336.93      333.35      6.99 o 
 -11   1   3      365.48      361.38      6.38 o 
 -10   1   3      324.72      321.35      5.97 o 
  -9   1   3       41.07       41.58      3.06 o 
  -8   1   3      784.30      820.49     13.83 o 
  -7   1   3      226.54      223.17      7.06 o 
  -6   1   3      325.54      334.93      5.03 o 
  -5   1   3     4361.25     4611.21     39.34 o 
  -4   1   3     3480.89     3690.63     50.70 o 
  -3   1   3     1574.74     1534.83      6.63 o 
  -2   1   3      819.09      800.47      7.60 o 
  -1   1   3     1299.21     1233.49     11.45 o 
   0   1   3     5405.88     5065.71     61.26 o 
   1   1   3        8.63       11.61      1.00 o 
   2   1   3       79.22       63.09      2.29 o 
   3   1   3      567.02      593.97      7.30 o 
   4   1   3        0.76        4.09      0.74 o 
   5   1   3      121.87      100.32      4.68 o 
   6   1   3        0.05        5.33      1.25 o 
   7   1   3      257.24      285.58      8.68 o 
   8   1   3      589.21      592.58     13.08 o 
   9   1   3      115.97      105.60      2.86 o 
  10   1   3        6.50        4.72      1.38 o 
  11   1   3       20.02       18.67      2.02 o 
  12   1   3        0.17        3.68      5.08 o 
  13   1   3      298.55      252.62      6.81 o 
  14   1   3      284.60      247.99      6.31 o 
  15   1   3       77.67       66.47      2.87 o 
  16   1   3        8.77        9.82      0.91 o 
 -16   2   3       34.02       38.44      3.05 o 
 -15   2   3       24.49       25.93      2.04 o 
 -14   2   3      144.13      149.64      4.44 o 
 -13   2   3      819.89      832.04     10.94 o 
 -12   2   3      162.66      169.84      6.08 o 
 -11   2   3      739.83      739.88      8.26 o 
 -10   2   3      266.82      257.16      4.72 o 
  -9   2   3        9.32       11.66      1.17 o 
  -8   2   3      394.26      415.78      9.67 o 
  -7   2   3      314.00      304.49      7.98 o 
  -6   2   3      582.30      705.97      7.01 o 
  -5   2   3     1349.02     1548.74     32.43 o 
  -4   2   3       13.53       16.86      1.13 o 
  -3   2   3      519.70      537.98      4.50 o 
  -2   2   3     1719.71     1680.01     29.83 o 
  -1   2   3       24.59       30.13      2.20 o 
   0   2   3     1937.82     1931.85     11.84 o 
   1   2   3     2085.21     2133.03     12.77 o 
   2   2   3      164.46      165.25      3.70 o 
   3   2   3      370.77      365.51      5.72 o 
   4   2   3      409.11      390.62      8.57 o 
   5   2   3      292.81      314.72      5.97 o 
   6   2   3      192.46      192.06      4.94 o 
   7   2   3       65.56       52.83      2.75 o 
   8   2   3      763.34      718.51      8.41 o 
   9   2   3       16.98       15.92      1.34 o 
  10   2   3        2.89        4.62      1.12 o 
  11   2   3       12.22       11.79      1.63 o 
  12   2   3       47.97       37.96      3.02 o 
  13   2   3        1.64        0.93      0.75 o 
  14   2   3       35.14       39.28      2.53 o 
  15   2   3       29.56       27.84      1.84 o 
  16   2   3       44.78       60.83      3.04 o 
 -16   3   3       48.07       49.21      2.27 o 
 -15   3   3       41.13       39.78      3.44 o 
 -14   3   3       53.68       51.01      3.14 o 
 -13   3   3       49.25       47.70      2.78 o 
 -12   3   3      298.12      281.39      6.46 o 
 -11   3   3       84.63       79.61      3.44 o 
 -10   3   3      441.02      425.03      6.17 o 
  -9   3   3      324.59      366.87      6.29 o 
  -8   3   3        6.38        3.81      1.14 o 
  -7   3   3     1565.93     1715.72     19.50 o 
  -6   3   3       15.11       22.87      2.22 o 
  -5   3   3     2157.10     2233.29     20.20 o 
  -4   3   3       58.43       58.95      1.84 o 
  -3   3   3      333.82      332.17      4.23 o 
  -2   3   3       23.03       28.96      2.89 o 
  -1   3   3       25.40       22.55      1.32 o 
   0   3   3     1798.84     1805.39     11.58 o 
   1   3   3      354.16      368.07      5.37 o 
   2   3   3      162.79      167.19      3.73 o 
   3   3   3       30.09       21.12      1.42 o 
   4   3   3      298.48      298.62      5.47 o 
   5   3   3     1027.77     1087.09     10.98 o 
   6   3   3       22.22       19.02      1.60 o 
   7   3   3      107.66      101.85      3.74 o 
   8   3   3       58.77       62.46      2.57 o 
   9   3   3      145.45      148.93      3.75 o 
  10   3   3      524.87      526.79      9.64 o 
  11   3   3       56.48       84.20      4.26 o 
  12   3   3       72.34       70.30      2.87 o 
  13   3   3      330.45      277.73      6.91 o 
  14   3   3       16.11       19.66      1.75 o 
  15   3   3      116.94      118.99      4.71 o 
 -16   4   3       31.86       40.31      2.24 o 
 -15   4   3       34.06       31.44      3.09 o 
 -14   4   3       36.67       35.30      2.58 o 
 -13   4   3       21.19       19.30      1.71 o 
 -12   4   3      462.39      482.04      8.36 o 
 -11   4   3      593.89      587.21      9.19 o 
 -10   4   3       16.41       12.82      1.29 o 
  -9   4   3      630.85      628.58      8.43 o 
  -8   4   3       39.72       40.04      3.31 o 
  -7   4   3        7.92        8.57      1.59 o 
  -6   4   3      577.65      642.18     11.76 o 
  -5   4   3       64.16       68.18      3.75 o 
  -4   4   3      223.32      221.89      3.23 o 
  -3   4   3      487.61      479.94      5.55 o 
  -2   4   3       35.33       49.98      3.73 o 
  -1   4   3      252.93      283.48      4.58 o 
   0   4   3       84.84       71.24      2.34 o 
   1   4   3      490.00      500.63     11.20 o 
   2   4   3     1160.33     1186.48     10.03 o 
   3   4   3     1726.17     1768.05     12.64 o 
   4   4   3      114.13      117.26      3.42 o 
   5   4   3       46.05       36.63      2.04 o 
   6   4   3      698.07      708.17     14.27 o 
   7   4   3      240.47      263.92      9.27 o 
   8   4   3      100.53       97.29      4.05 o 
   9   4   3       61.61       73.20      2.87 o 
  10   4   3     1134.65     1139.76     13.97 o 
  11   4   3      287.67      298.35      7.34 o 
  12   4   3      166.82      150.41      4.14 o 
  13   4   3        0.31        0.25      0.50 o 
  14   4   3       10.02       16.10      1.50 o 
  15   4   3        0.00        1.74      0.86 o 
 -16   5   3       18.34       25.33      1.56 o 
 -15   5   3        2.11        1.55      1.03 o 
 -14   5   3      165.17      162.73      7.57 o 
 -13   5   3        0.07        1.14      0.93 o 
 -12   5   3      745.03      734.31     17.87 o 
 -11   5   3      746.08      737.62     12.62 o 
 -10   5   3        0.28        1.58      0.66 o 
  -9   5   3       24.35       22.31      1.69 o 
  -8   5   3      611.40      618.63      8.10 o 
  -7   5   3       38.49       46.45      3.51 o 
  -6   5   3        0.60        0.52      0.64 o 
  -5   5   3       66.41       77.23      4.18 o 
  -4   5   3       51.87       64.30      2.41 o 
  -3   5   3        3.33        7.13      0.72 o 
  -2   5   3        5.18        9.39      1.10 o 
  -1   5   3       52.86       49.26      2.25 o 
   0   5   3      292.43      312.86      4.96 o 
   1   5   3     1069.92     1140.54     12.91 o 
   2   5   3       79.13       64.47      3.38 o 
   3   5   3      611.29      638.52      6.75 o 
   4   5   3      292.99      298.96      5.36 o 
   5   5   3       94.22       91.09      4.92 o 
   6   5   3      343.74      308.88      9.60 o 
   7   5   3      606.96      660.56     10.20 o 
   8   5   3      108.96      102.65      3.39 o 
   9   5   3      100.51      100.13      4.23 o 
  10   5   3      153.17      143.34      7.24 o 
  11   5   3        6.17        7.17      1.23 o 
  12   5   3      171.68      167.27      5.31 o 
  13   5   3        1.07        2.07      0.82 o 
  14   5   3        1.57        0.62      0.78 o 
  15   5   3        3.61        3.75      0.93 o 
 -16   6   3      141.03      151.30      3.42 o 
 -15   6   3      130.95      150.91      4.32 o 
 -14   6   3      224.12      234.81      8.80 o 
 -13   6   3        2.47        2.77      1.41 o 
 -12   6   3      623.00      632.75     16.36 o 
 -11   6   3      860.26      862.31     19.40 o 
 -10   6   3       17.08       13.58      2.64 o 
  -9   6   3       73.21       66.68      3.77 o 
  -8   6   3      229.35      234.49      7.04 o 
  -7   6   3       41.52       42.48      2.56 o 
  -6   6   3      208.04      207.76      7.32 o 
  -5   6   3      194.63      193.77      6.72 o 
  -4   6   3       61.32       63.51      2.55 o 
  -3   6   3       61.23       57.91      4.52 o 
  -2   6   3      764.35      787.99     12.52 o 
  -1   6   3      231.92      244.11      5.84 o 
   0   6   3        6.51        7.70      2.66 o 
   1   6   3     2523.18     2767.54     15.17 o 
   2   6   3     2406.96     2540.23     14.70 o 
   3   6   3       37.02       51.24      8.27 o 
   4   6   3       87.39       95.02      4.77 o 
   5   6   3       62.15       72.89      4.47 o 
   6   6   3      318.68      307.27      6.72 o 
   7   6   3      448.02      478.20      8.81 o 
   8   6   3     1044.36     1075.89     13.21 o 
   9   6   3      106.86      117.66      6.26 o 
  10   6   3      441.50      448.42     12.28 o 
  11   6   3      286.53      272.26      6.51 o 
  12   6   3      453.10      442.94      8.34 o 
  13   6   3        0.06        0.91      0.65 o 
  14   6   3        9.63        8.59      0.96 o 
 -15   7   3        0.15        0.29      0.53 o 
 -14   7   3        2.78        2.53      1.18 o 
 -13   7   3      108.57      110.32      6.35 o 
 -12   7   3       21.52       28.47      3.52 o 
 -11   7   3       32.44       43.50      4.40 o 
 -10   7   3      429.38      415.53     13.26 o 
  -9   7   3       31.61       36.11      2.57 o 
  -8   7   3       41.83       45.30      2.83 o 
  -7   7   3      179.85      198.57      4.44 o 
  -6   7   3      253.08      287.79      8.85 o 
  -5   7   3      342.82      365.57      9.60 o 
  -4   7   3      932.03      931.30     10.35 o 
  -3   7   3      102.13       94.17      3.27 o 
  -2   7   3      191.25      190.26      4.60 o 
  -1   7   3      751.51      760.33     13.75 o 
   0   7   3      767.59      813.43     14.53 o 
   1   7   3      723.22      817.63     11.89 o 
   2   7   3       97.63      124.01      5.03 o 
   3   7   3        3.52        8.73      1.49 o 
   4   7   3       48.54       45.78      2.42 o 
   5   7   3        0.31        2.41      1.28 o 
   6   7   3       43.44       43.66      2.63 o 
   7   7   3     1356.99     1271.13     20.55 o 
   8   7   3      209.61      212.11      7.77 o 
   9   7   3       22.36       19.85      2.58 o 
  10   7   3       19.07       20.54      1.86 o 
  11   7   3       13.98       14.36      1.54 o 
  12   7   3       81.88       77.17      2.61 o 
  13   7   3        1.03        0.67      0.64 o 
  14   7   3        3.45        7.01      1.27 o 
 -15   8   3       49.89       47.02      1.95 o 
 -14   8   3       36.94       46.40      2.39 o 
 -13   8   3        3.51        4.29      1.02 o 
 -12   8   3      509.03      487.31     13.50 o 
 -11   8   3      156.90      131.93      7.30 o 
 -10   8   3      108.83      106.67      6.66 o 
  -9   8   3        9.79        6.99      1.96 o 
  -8   8   3       73.11       76.38      3.64 o 
  -7   8   3       27.72       23.14      1.62 o 
  -6   8   3        8.58        7.19      0.97 o 
  -5   8   3      150.34      133.35      4.38 o 
  -4   8   3      214.27      204.36      5.08 o 
  -3   8   3        9.42        4.34      0.88 o 
  -2   8   3       59.67       55.57      4.44 o 
  -1   8   3     1587.52     1603.82     13.78 o 
   0   8   3      142.66      175.22      4.54 o 
   1   8   3      117.56      118.72      6.04 o 
   2   8   3      192.38      216.49      8.29 o 
   3   8   3     1778.32     1774.94     16.60 o 
   4   8   3       43.55       57.31      1.76 o 
   5   8   3      147.76      154.87      3.29 o 
   6   8   3      126.17      123.94      6.99 o 
   7   8   3     4023.67     3720.88     31.73 o 
   8   8   3      351.62      344.77     11.52 o 
   9   8   3        4.26        7.19      1.85 o 
  10   8   3        6.45        5.55      1.69 o 
  11   8   3      240.75      239.62      6.09 o 
  12   8   3      217.20      203.35      4.95 o 
  13   8   3       10.11       10.58      1.71 o 
  14   8   3       87.17       95.85      3.54 o 
 -14   9   3        0.00       -0.54      0.56 o 
 -13   9   3      203.59      194.20      6.71 o 
 -12   9   3      329.07      326.52      7.11 o 
 -11   9   3      256.40      252.80      6.57 o 
 -10   9   3      129.96      151.52      7.68 o 
  -9   9   3      267.95      273.93      6.82 o 
  -8   9   3      282.09      300.64      5.86 o 
  -7   9   3      127.03      131.58      3.80 o 
  -6   9   3        0.01       -0.22      0.60 o 
  -5   9   3       44.53       48.12      2.76 o 
  -4   9   3        0.08        1.09      0.71 o 
  -3   9   3      326.37      322.24      4.32 o 
  -2   9   3      139.33      138.12      2.59 o 
  -1   9   3       35.48       26.76      1.16 o 
   0   9   3      337.28      362.11      4.69 o 
   1   9   3      224.24      227.61      4.15 o 
   2   9   3      203.37      214.22      4.73 o 
   3   9   3      415.39      425.96      6.79 o 
   4   9   3       18.47       22.47      1.96 o 
   5   9   3       60.43       63.00      3.30 o 
   6   9   3     2032.83     2076.24     32.88 o 
   7   9   3     1368.61     1437.35     23.79 o 
   8   9   3      175.52      176.10      8.28 o 
   9   9   3       62.58       62.67      4.85 o 
  10   9   3       57.35       63.45      4.54 o 
  11   9   3        5.94        6.39      1.66 o 
  12   9   3       25.55       25.23      2.71 o 
  13   9   3      253.04      295.94      7.40 o 
 -13  10   3      247.55      231.87     21.27 o 
 -12  10   3        1.25        0.26      0.81 o 
 -11  10   3       85.57       80.46      3.78 o 
 -10  10   3      401.71      411.69      6.23 o 
  -9  10   3      254.93      274.36      6.70 o 
  -8  10   3       22.64       21.86      2.01 o 
  -7  10   3       14.26       12.70      2.40 o 
  -6  10   3      247.47      249.17      9.62 o 
  -5  10   3      651.02      627.06      9.94 o 
  -4  10   3      700.55      711.94      8.37 o 
  -3  10   3       23.78       27.51      1.58 o 
  -2  10   3        0.21        0.81      0.49 o 
  -1  10   3       92.66      103.58      2.69 o 
   0  10   3      974.78      973.63      9.04 o 
   1  10   3     1811.79     1822.99     10.86 o 
   2  10   3       94.76       86.66      2.74 o 
   3  10   3      344.67      363.11      5.64 o 
   4  10   3      273.54      258.87      5.59 o 
   5  10   3      217.60      221.30      6.28 o 
   6  10   3      346.98      340.58      7.69 o 
   7  10   3        4.72        3.14      1.50 o 
   8  10   3       56.79       58.01      4.77 o 
   9  10   3      235.43      224.82      8.83 o 
  10  10   3       32.94       37.64      2.50 o 
  11  10   3       15.55       16.00      1.51 o 
  12  10   3      190.62      207.34      6.74 o 
  13  10   3       65.83       91.01      3.58 o 
 -13  11   3        0.13       -0.06      0.59 o 
 -12  11   3      259.78      243.89      6.57 o 
 -11  11   3      122.17      119.46      5.18 o 
 -10  11   3       81.52       85.93      3.28 o 
  -9  11   3      257.32      260.01      6.12 o 
  -8  11   3       20.68       21.49      2.82 o 
  -7  11   3        0.49        0.79      1.12 o 
  -6  11   3        5.86        4.63      1.61 o 
  -5  11   3      112.67      107.05      4.61 o 
  -4  11   3      474.34      474.64      7.51 o 
  -3  11   3       19.38       17.61      1.89 o 
  -2  11   3        0.01        0.34      0.64 o 
  -1  11   3       16.76       19.84      1.63 o 
   0  11   3      130.92      137.60      3.54 o 
   1  11   3      136.54      125.79      3.81 o 
   2  11   3      263.28      258.04      5.53 o 
   3  11   3      480.08      498.78      7.95 o 
   4  11   3      404.68      407.80     14.26 o 
   5  11   3       27.18       30.24      2.42 o 
   6  11   3      207.05      213.81      6.10 o 
   7  11   3       37.11       34.18      3.82 o 
   8  11   3      150.19      149.30      7.37 o 
   9  11   3      170.36      163.73      7.13 o 
  10  11   3        3.17        4.81      1.01 o 
  11  11   3      223.86      242.07      7.49 o 
  12  11   3      277.23      306.96      7.05 o 
 -12  12   3       14.40       12.16      1.42 o 
 -11  12   3        4.45        3.61      1.12 o 
 -10  12   3       24.88       26.92      1.82 o 
  -9  12   3      450.63      457.63      8.07 o 
  -8  12   3       64.22       70.46      3.45 o 
  -7  12   3      515.93      508.90      9.56 o 
  -6  12   3       29.63       33.55      2.59 o 
  -5  12   3     1715.02     1696.90     13.83 o 
  -4  12   3        2.22        1.92      0.76 o 
  -3  12   3        0.25        0.78      0.67 o 
  -2  12   3      204.20      210.45      5.14 o 
  -1  12   3      536.36      560.46      8.36 o 
   0  12   3        9.59        9.87      1.48 o 
   1  12   3        0.73        2.30      1.40 o 
   2  12   3     1515.61     1497.48     13.36 o 
   3  12   3     1274.93     1244.48     15.01 o 
   4  12   3       82.36       84.46      3.97 o 
   5  12   3       23.89       25.37      2.21 o 
   6  12   3        5.21        4.62      1.13 o 
   7  12   3       25.73       28.12      2.10 o 
   8  12   3      188.23      200.62      7.95 o 
   9  12   3      242.31      244.98      8.11 o 
  10  12   3        5.70        3.68      1.18 o 
  11  12   3       41.07       41.80      2.65 o 
 -11  13   3      240.28      228.02      5.56 o 
 -10  13   3      162.37      155.39      5.51 o 
  -9  13   3        1.82        1.89      0.72 o 
  -8  13   3       41.83       41.01      2.45 o 
  -7  13   3        9.50       11.54      1.46 o 
  -6  13   3       50.84       49.13      2.94 o 
  -5  13   3      284.64      306.22      7.41 o 
  -4  13   3       16.95       18.17      1.51 o 
  -3  13   3        3.04        2.68      0.80 o 
  -2  13   3       25.09       23.13      1.77 o 
  -1  13   3        6.24        6.24      1.02 o 
   0  13   3        7.62        6.33      1.27 o 
   1  13   3       51.41       47.87      3.03 o 
   2  13   3      639.04      690.57     15.83 o 
   3  13   3        8.86        7.03      1.33 o 
   4  13   3       25.40       27.02      2.20 o 
   5  13   3      154.67      161.78      5.10 o 
   6  13   3        0.63        0.64      0.67 o 
   7  13   3      293.77      316.82      5.88 o 
   8  13   3      265.89      250.84      7.48 o 
   9  13   3       53.37       57.23      3.32 o 
  10  13   3      102.38      100.09      3.73 o 
  -9  14   3        2.74        4.66      0.96 o 
  -8  14   3      391.37      400.04      9.02 o 
  -7  14   3       11.80       11.18      1.29 o 
  -6  14   3      294.57      300.57      6.93 o 
  -5  14   3      349.37      363.77      7.41 o 
  -4  14   3      436.33      454.01      6.65 o 
  -3  14   3       55.88       56.16      2.47 o 
  -2  14   3      149.35      140.81      4.75 o 
  -1  14   3       61.85       64.89      3.30 o 
   0  14   3       89.41       76.91      3.61 o 
   1  14   3       22.12       16.95      2.66 o 
   2  14   3       29.85       23.89      2.99 o 
   3  14   3      225.43      216.30      8.26 o 
   4  14   3      128.89      131.46      6.21 o 
   5  14   3       71.00       69.67      4.27 o 
   6  14   3       92.09       98.52      4.52 o 
   7  14   3        6.79        7.57      1.19 o 
   8  14   3       10.87       13.64      1.39 o 
   9  14   3      169.24      162.48      4.55 o 
  -8  15   3      272.12      258.94      5.37 o 
  -7  15   3       52.93       52.58      2.87 o 
  -6  15   3      290.97      292.44      7.28 o 
  -5  15   3      172.79      166.29      5.85 o 
  -4  15   3      117.04      116.27      3.48 o 
  -3  15   3      143.25      141.19      4.10 o 
  -2  15   3       10.98        9.59      1.23 o 
  -1  15   3        0.20        0.18      0.66 o 
   0  15   3      118.92      118.60      5.94 o 
   1  15   3      254.56      236.59      8.28 o 
   2  15   3       19.21       12.22      2.08 o 
   3  15   3      268.06      282.02      8.52 o 
   4  15   3        0.67        0.79      1.02 o 
   5  15   3       80.02       76.54      3.85 o 
   6  15   3        0.13        0.08      0.51 o 
   7  15   3       75.10       75.24      3.31 o 
  -5  16   3       31.01       26.54      1.76 o 
  -4  16   3       71.58       73.51      3.13 o 
  -3  16   3      777.44      737.38     10.87 o 
  -2  16   3      117.81      103.69      4.53 o 
  -1  16   3       59.83       57.67      3.58 o 
   0  16   3       36.30       41.96      3.14 o 
   1  16   3        7.25        8.87      1.57 o 
   2  16   3       11.43       10.84      1.69 o 
   3  16   3       17.55       20.32      2.06 o 
   4  16   3       72.27       59.98      3.12 o 
  -1  17   3       29.78       27.16      1.95 o 
   0  17   3       44.41       45.95      2.58 o 
   1  17   3       77.92       82.55      3.42 o 
   2  17   3       37.72       47.23      2.49 o 
 -16   0   4       25.49       27.05      1.93 o 
 -15   0   4       39.71       40.93      3.15 o 
 -14   0   4       80.79       79.56      5.06 o 
 -13   0   4      977.75     1034.06     18.75 o 
 -12   0   4      837.24      883.79     18.61 o 
 -11   0   4      175.93      181.34      6.34 o 
 -10   0   4      187.94      181.80      6.29 o 
  -9   0   4        0.05        1.20      0.82 o 
  -8   0   4        2.07        1.99      0.81 o 
  -7   0   4      634.30      655.95     11.35 o 
  -6   0   4      290.09      293.27      7.46 o 
  -5   0   4      169.45      159.70      6.09 o 
  -4   0   4       78.07       70.02      3.96 o 
  -3   0   4      283.23      313.32      7.95 o 
  -2   0   4     3642.27     3524.94     27.05 o 
  -1   0   4     2963.88     2844.56     24.02 o 
   0   0   4     2430.13     2611.02     23.50 o 
   1   0   4       59.45       86.28      4.42 o 
   2   0   4       37.38       39.90      3.09 o 
   3   0   4      771.85      822.63     14.22 o 
   4   0   4      210.62      206.57      7.41 o 
   5   0   4       18.16       28.55      2.92 o 
   6   0   4        9.83        8.42      1.83 o 
   7   0   4     1973.66     1952.22     20.23 o 
   8   0   4       20.05       16.05      1.67 o 
   9   0   4      114.30      112.56      3.54 o 
  10   0   4        0.10        1.10      1.07 o 
  11   0   4       18.05       20.12      2.87 o 
  12   0   4       39.02       35.06      3.62 o 
  13   0   4      204.95      217.55      8.21 o 
  14   0   4        7.08       10.20      1.74 o 
  15   0   4        4.65        3.66      0.88 o 
 -16   1   4       19.08       26.39      2.12 o 
 -15   1   4       21.01       23.59      2.57 o 
 -14   1   4       30.63       33.28      2.34 o 
 -13   1   4      121.68      124.25      4.75 o 
 -12   1   4      207.91      214.20      9.43 o 
 -11   1   4       20.10       27.74      1.80 o 
 -10   1   4      388.31      353.74      6.17 o 
  -9   1   4      191.71      184.83      3.63 o 
  -8   1   4       21.95       16.41      1.62 o 
  -7   1   4       53.64       52.31      2.30 o 
  -6   1   4       39.02       51.04      2.21 o 
  -5   1   4      324.87      346.85      8.77 o 
  -4   1   4      285.86      251.44      5.25 o 
  -3   1   4       60.98       62.06      2.57 o 
  -2   1   4     1451.05     1419.75     41.24 o 
  -1   1   4      863.48      819.53     18.64 o 
   0   1   4     1495.48     1504.51     18.45 o 
   1   1   4     1160.78     1273.94     21.24 o 
   2   1   4      417.63      520.14      7.81 o 
   3   1   4      144.67      158.61      4.45 o 
   4   1   4       21.74       21.02      1.72 o 
   5   1   4      569.06      591.04      9.27 o 
   6   1   4     2820.43     2690.82     33.72 o 
   7   1   4       87.03       72.58      2.12 o 
   8   1   4       99.79       94.27      2.71 o 
   9   1   4      131.32      131.45      3.02 o 
  10   1   4      126.39      127.64      4.88 o 
  11   1   4       36.10       40.67      3.90 o 
  12   1   4        0.75        2.65      0.93 o 
  13   1   4       76.39       74.45      3.39 o 
  14   1   4        1.16        3.04      2.07 o 
  15   1   4       28.68       31.53      1.58 o 
 -16   2   4      150.36      177.77      5.57 o 
 -15   2   4        7.97        9.67      1.78 o 
 -14   2   4      103.19      103.33      4.17 o 
 -13   2   4      164.38      169.10      8.12 o 
 -12   2   4     1095.59     1072.66     14.43 o 
 -11   2   4      144.41      146.03      4.52 o 
 -10   2   4      262.89      244.96      5.66 o 
  -9   2   4      252.79      230.68      4.45 o 
  -8   2   4      678.44      699.94     10.30 o 
  -7   2   4      173.85      168.98      6.29 o 
  -6   2   4     1634.70     1668.64     19.40 o 
  -5   2   4        9.07        3.41      0.93 o 
  -4   2   4      639.11      661.93      8.44 o 
  -3   2   4      448.24      404.01      6.52 o 
  -2   2   4       81.08       80.82      2.90 o 
  -1   2   4     1519.65     1517.57     23.60 o 
   0   2   4       59.56       66.75      2.70 o 
   1   2   4      686.32      693.17      8.73 o 
   2   2   4      201.25      243.12      5.32 o 
   3   2   4      239.38      273.85      9.69 o 
   4   2   4      391.81      404.01      7.40 o 
   5   2   4      846.77      854.26     11.08 o 
   6   2   4      216.34      227.07      5.96 o 
   7   2   4        4.20        4.33      0.65 o 
   8   2   4      749.93      728.33      7.72 o 
   9   2   4       18.45       17.93      2.78 o 
  10   2   4      188.54      180.27      5.77 o 
  11   2   4      107.00      104.87      4.41 o 
  12   2   4       20.79       17.71      1.85 o 
  13   2   4        3.20        2.90      0.84 o 
  14   2   4      103.28       96.35      3.33 o 
  15   2   4        1.32        0.92      0.59 o 
 -16   3   4       32.62       46.72      2.91 o 
 -15   3   4      152.39      169.04      6.69 o 
 -14   3   4       31.86       33.99      2.47 o 
 -13   3   4      117.92      121.00      6.96 o 
 -12   3   4        0.48        7.66      2.03 o 
 -11   3   4       31.88       39.97      4.37 o 
 -10   3   4      258.46      264.15      6.76 o 
  -9   3   4       29.49       20.76      2.11 o 
  -8   3   4      127.10      127.00      9.51 o 
  -7   3   4        1.01        2.24      1.01 o 
  -6   3   4       21.72       20.69      2.31 o 
  -5   3   4      480.44      515.38      7.40 o 
  -4   3   4      451.87      495.20      9.79 o 
  -3   3   4       53.67       50.15      2.34 o 
  -2   3   4     1395.41     1420.23     12.16 o 
  -1   3   4     2131.97     2083.87     14.75 o 
   0   3   4      539.65      514.90     14.63 o 
   1   3   4     2555.62     2730.44     17.46 o 
   2   3   4      671.34      778.58      9.53 o 
   3   3   4        1.49        4.01      0.76 o 
   4   3   4       22.08       28.29      1.99 o 
   5   3   4       46.46       45.34      3.15 o 
   6   3   4      201.35      197.36      3.82 o 
   7   3   4       63.07       65.43      2.02 o 
   8   3   4      152.88      152.16      4.16 o 
   9   3   4      178.36      177.82      4.55 o 
  10   3   4     1004.89     1017.75     13.45 o 
  11   3   4      516.76      509.96      9.48 o 
  12   3   4      422.36      392.53      7.99 o 
  13   3   4       29.31       30.46      2.11 o 
  14   3   4       57.36       47.14      3.50 o 
  15   3   4       31.87       25.29      1.97 o 
 -16   4   4       84.68       97.26      3.99 o 
 -15   4   4       11.61        9.96      1.75 o 
 -14   4   4       15.42       17.34      1.78 o 
 -13   4   4      313.75      315.30     11.04 o 
 -12   4   4      128.13      135.22      7.66 o 
 -11   4   4      140.21      113.95      7.18 o 
 -10   4   4      404.67      391.72     13.14 o 
  -9   4   4       23.60       29.05      2.30 o 
  -8   4   4       51.94       50.06      2.96 o 
  -7   4   4       14.75       24.84      2.00 o 
  -6   4   4       71.50       73.98      4.44 o 
  -5   4   4     1180.61     1308.29     17.92 o 
  -4   4   4      418.02      491.72      9.46 o 
  -3   4   4      322.38      329.62      4.44 o 
  -2   4   4       94.16       95.46      2.47 o 
  -1   4   4        2.04        3.87      0.76 o 
   0   4   4      245.73      293.37      5.67 o 
   1   4   4     1114.63     1231.69     11.78 o 
   2   4   4      123.66      132.87      6.11 o 
   3   4   4       19.76       25.44      1.85 o 
   4   4   4      142.86      150.02      4.49 o 
   5   4   4       29.74       33.22      2.19 o 
   6   4   4      464.98      444.53      6.74 o 
   7   4   4     1144.85     1125.66     14.03 o 
   8   4   4     2215.94     2173.29     31.26 o 
   9   4   4        1.45        2.89      0.92 o 
  10   4   4      296.71      299.92      7.16 o 
  11   4   4       24.26       32.09      2.37 o 
  12   4   4       83.35       83.70      2.82 o 
  13   4   4       19.09       14.30      1.53 o 
  14   4   4      136.84      125.85      5.17 o 
 -16   5   4       92.11      104.37      3.82 o 
 -15   5   4       46.31       43.41      3.23 o 
 -14   5   4       20.40       24.15      2.01 o 
 -13   5   4       25.49       25.07      2.25 o 
 -12   5   4       96.38       88.16      6.16 o 
 -11   5   4      241.68      197.74      9.41 o 
 -10   5   4      121.89      135.56      7.78 o 
  -9   5   4      263.80      273.52     13.09 o 
  -8   5   4      544.84      583.66     18.20 o 
  -7   5   4      482.25      506.27      8.99 o 
  -6   5   4       27.44       32.66      3.09 o 
  -5   5   4       67.47       53.78      3.81 o 
  -4   5   4      378.11      397.82     10.06 o 
  -3   5   4      185.61      173.50      3.86 o 
  -2   5   4        0.03        0.21      0.31 o 
  -1   5   4     1045.55     1116.22     10.90 o 
   0   5   4        1.39        1.44      0.56 o 
   1   5   4      598.88      624.95      8.45 o 
   2   5   4      178.58      196.23      4.84 o 
   3   5   4     1169.97     1164.13     12.07 o 
   4   5   4       20.79       33.62      3.31 o 
   5   5   4        0.42        5.66      4.97 o 
   6   5   4      192.42      178.18      4.33 o 
   7   5   4     5768.25     5527.27     31.58 o 
   8   5   4      924.17      894.04     18.15 o 
   9   5   4       41.01       48.38      4.26 o 
  10   5   4       43.68       45.47      4.12 o 
  11   5   4      264.24      275.29      9.71 o 
  12   5   4        6.32        8.51      1.00 o 
  13   5   4       69.32       70.68      2.71 o 
  14   5   4       63.77       61.50      3.26 o 
 -15   6   4        1.47        2.72      0.88 o 
 -14   6   4      109.02      116.31      4.04 o 
 -13   6   4       12.73       10.63      1.53 o 
 -12   6   4      118.02      148.64      5.46 o 
 -11   6   4      208.04      197.32      9.19 o 
 -10   6   4       43.74       57.90      5.11 o 
  -9   6   4      225.63      220.51      9.78 o 
  -8   6   4        0.30        3.23      1.00 o 
  -7   6   4      190.99      194.39      4.73 o 
  -6   6   4       86.37       89.04      2.60 o 
  -5   6   4       23.50       27.10      2.83 o 
  -4   6   4       63.76       61.11      4.08 o 
  -3   6   4      103.85      115.72      3.65 o 
  -2   6   4      389.11      420.57      9.72 o 
  -1   6   4        7.65        7.72      0.96 o 
   0   6   4      611.32      646.41     11.62 o 
   1   6   4      124.32      139.75      7.01 o 
   2   6   4        0.95        6.15      8.15 o 
   3   6   4        6.90       10.17      1.83 o 
   4   6   4       14.88       14.80      1.59 o 
   5   6   4       74.63       78.29      2.35 o 
   6   6   4       71.53       68.70      3.48 o 
   7   6   4      683.13      660.26     19.46 o 
   8   6   4       84.82       83.89      5.00 o 
   9   6   4        8.68       11.30      2.14 o 
  10   6   4       29.19       30.76      3.27 o 
  11   6   4       60.82       63.85      3.09 o 
  12   6   4      295.62      299.88      6.41 o 
  13   6   4      171.48      195.29      4.23 o 
 -15   7   4      163.96      168.27      5.09 o 
 -14   7   4       37.65       28.29      1.88 o 
 -13   7   4      235.42      258.83      6.31 o 
 -12   7   4      237.03      233.85      7.02 o 
 -11   7   4      364.33      381.18      8.73 o 
 -10   7   4      825.14      804.93     15.74 o 
  -9   7   4      370.65      380.88      8.85 o 
  -8   7   4       19.88       12.59      1.68 o 
  -7   7   4      156.80      158.83      3.64 o 
  -6   7   4      322.57      343.44      5.23 o 
  -5   7   4      187.87      189.35      3.77 o 
  -4   7   4      104.40      105.13      5.20 o 
  -3   7   4      419.45      428.50      7.36 o 
  -2   7   4        1.25        9.25      4.60 o 
  -1   7   4      299.23      296.91      9.13 o 
   0   7   4        2.86        4.60      1.37 o 
   1   7   4        8.18       11.22      1.68 o 
   2   7   4       44.95       43.47      2.00 o 
   3   7   4      227.98      216.33      3.90 o 
   4   7   4       55.93       55.78      2.36 o 
   5   7   4       74.46       77.13      2.82 o 
   6   7   4       45.57       45.01      2.88 o 
   7   7   4      170.61      167.76      7.88 o 
   8   7   4       74.61       69.17      4.67 o 
   9   7   4      409.49      420.37     11.38 o 
  10   7   4       15.06       14.30      1.54 o 
  11   7   4       18.33       16.47      1.55 o 
  12   7   4      222.20      241.63      5.13 o 
  13   7   4       15.86       26.88      1.43 o 
 -14   8   4        2.16        2.71      0.98 o 
 -13   8   4        3.69        4.39      1.04 o 
 -12   8   4       53.08       61.30      3.15 o 
 -11   8   4      899.45      896.85     12.69 o 
 -10   8   4      354.47      352.61      8.26 o 
  -9   8   4       75.29       85.44      4.15 o 
  -8   8   4      210.33      227.76      5.16 o 
  -7   8   4        4.72        6.63      1.14 o 
  -6   8   4       25.04       30.62      1.61 o 
  -5   8   4       56.26       58.93      1.88 o 
  -4   8   4      960.33      929.64     11.37 o 
  -3   8   4      522.24      524.23      5.55 o 
  -2   8   4      107.86      115.28      2.62 o 
  -1   8   4       45.96       39.05      1.71 o 
   0   8   4      328.65      358.60      6.07 o 
   1   8   4       95.87       91.05      3.09 o 
   2   8   4       34.54       36.68      2.04 o 
   3   8   4       52.05       52.44      2.32 o 
   4   8   4      236.86      248.64      6.11 o 
   5   8   4       50.48       56.18      2.45 o 
   6   8   4      701.29      700.94     10.35 o 
   7   8   4     1622.26     1601.92     20.98 o 
   8   8   4      298.70      306.99      9.23 o 
   9   8   4      432.75      419.23      7.93 o 
  10   8   4       92.25       87.76      3.45 o 
  11   8   4       61.05       65.86      2.29 o 
  12   8   4       93.00       96.18      2.96 o 
  13   8   4       43.14       46.02      2.47 o 
 -13   9   4       19.63       15.34      1.80 o 
 -12   9   4      109.17      102.31      3.65 o 
 -11   9   4       39.50       31.93      2.31 o 
 -10   9   4        6.05        8.66      1.40 o 
  -9   9   4      624.62      619.05     10.66 o 
  -8   9   4       98.98       98.89      3.36 o 
  -7   9   4       35.74       38.91      2.14 o 
  -6   9   4       13.47       13.72      1.61 o 
  -5   9   4      194.02      191.30      4.43 o 
  -4   9   4      469.75      474.65      6.21 o 
  -3   9   4      374.46      393.98      5.00 o 
  -2   9   4       22.08       23.06      1.26 o 
  -1   9   4       84.78       88.14      2.63 o 
   0   9   4      110.36      119.13      3.66 o 
   1   9   4      229.94      232.18      5.16 o 
   2   9   4      207.99      239.18      5.27 o 
   3   9   4       50.80       55.83      2.61 o 
   4   9   4       10.09       12.27      1.53 o 
   5   9   4       27.80       24.49      2.05 o 
   6   9   4        6.11        6.29      1.56 o 
   7   9   4      254.35      250.10      9.97 o 
   8   9   4        5.94        7.69      2.07 o 
   9   9   4      464.45      456.42     12.23 o 
  10   9   4        1.39        1.66      1.13 o 
  11   9   4       24.08       26.48      1.80 o 
  12   9   4       79.78       94.87      4.15 o 
 -13  10   4       96.02      103.21      4.10 o 
 -12  10   4       25.72       17.38      1.68 o 
 -11  10   4      471.69      465.41      7.31 o 
 -10  10   4      651.20      661.36     14.83 o 
  -9  10   4       41.31       42.42      3.46 o 
  -8  10   4        0.75        0.06      1.41 o 
  -7  10   4      103.17      108.51      6.21 o 
  -6  10   4       35.26       32.14      3.54 o 
  -5  10   4      618.28      629.52      8.47 o 
  -4  10   4        7.25        6.36      1.06 o 
  -3  10   4      286.06      294.50      5.99 o 
  -2  10   4      212.43      224.07      4.51 o 
  -1  10   4       37.21       37.69      2.17 o 
   0  10   4       13.19       16.42      1.49 o 
   1  10   4       70.30       66.88      2.79 o 
   2  10   4       91.49       81.25      3.12 o 
   3  10   4       19.28       16.61      1.85 o 
   4  10   4        1.25        0.63      0.83 o 
   5  10   4        1.99        3.19      0.97 o 
   6  10   4        0.54        1.68      0.79 o 
   7  10   4       95.72       97.17      6.10 o 
   8  10   4      521.14      522.61     13.40 o 
   9  10   4       31.92       34.16      3.31 o 
  10  10   4        7.73        9.74      2.36 o 
  11  10   4       63.37       64.47      2.47 o 
  12  10   4       38.55       44.37      2.48 o 
 -12  11   4       60.41       53.25      3.08 o 
 -11  11   4       99.82       95.73      4.78 o 
 -10  11   4       42.60       46.31      3.72 o 
  -9  11   4      231.19      236.03      8.78 o 
  -8  11   4      116.89      115.14      6.44 o 
  -7  11   4       51.18       54.09      3.17 o 
  -6  11   4      254.21      253.81      6.96 o 
  -5  11   4     3212.39     3239.86     28.05 o 
  -4  11   4        0.01        9.45      1.40 o 
  -3  11   4       81.60       88.19      3.34 o 
  -2  11   4       93.44       90.52      4.13 o 
  -1  11   4      373.02      375.43      8.40 o 
   0  11   4       40.94       41.29      2.89 o 
   1  11   4      273.30      264.12      5.52 o 
   2  11   4       57.33       61.89      2.77 o 
   3  11   4      290.76      281.20      7.49 o 
   4  11   4       60.80       66.05      3.47 o 
   5  11   4       55.85       58.34      3.24 o 
   6  11   4       79.71       74.30      5.01 o 
   7  11   4      243.62      270.63      9.62 o 
   8  11   4      282.57      286.78      9.37 o 
   9  11   4       24.23       24.91      2.62 o 
  10  11   4       12.04       11.46      1.18 o 
  11  11   4       54.33       60.74      3.08 o 
 -11  12   4       19.14       14.99      1.64 o 
 -10  12   4       94.18       86.80      4.45 o 
  -9  12   4       47.23       39.05      3.33 o 
  -8  12   4        3.81        2.33      1.17 o 
  -7  12   4       59.36       54.66      4.37 o 
  -6  12   4      103.87      112.04      6.40 o 
  -5  12   4      148.73      162.14      4.20 o 
  -4  12   4       21.87       22.57      2.03 o 
  -3  12   4        1.90        2.15      0.92 o 
  -2  12   4      346.73      360.02      8.13 o 
  -1  12   4      213.81      219.79      6.41 o 
   0  12   4       39.61       33.66      2.62 o 
   1  12   4        0.09        1.53      1.08 o 
   2  12   4      115.31      130.19      4.67 o 
   3  12   4        4.73        2.32      0.97 o 
   4  12   4       15.69       15.28      2.72 o 
   5  12   4       23.44       19.00      1.82 o 
   6  12   4       80.99       82.48      3.44 o 
   7  12   4      332.07      330.23      9.85 o 
   8  12   4      143.56      159.29      6.32 o 
   9  12   4       42.33       37.12      2.82 o 
  10  12   4      479.49      462.43      8.30 o 
 -10  13   4       25.15       33.06      2.31 o 
  -9  13   4      105.67      104.62      4.66 o 
  -8  13   4       10.14        7.18      1.50 o 
  -7  13   4       11.31       11.53      1.96 o 
  -6  13   4      422.60      430.34     11.40 o 
  -5  13   4        7.30        8.32      1.19 o 
  -4  13   4       48.76       49.89      2.76 o 
  -3  13   4        8.54        7.95      1.49 o 
  -2  13   4        2.62        2.40      0.94 o 
  -1  13   4      252.85      247.62      6.58 o 
   0  13   4      650.11      656.78     10.73 o 
   1  13   4      641.94      625.72     10.44 o 
   2  13   4       63.83       50.45      4.24 o 
   3  13   4      717.41      708.96     10.22 o 
   4  13   4      270.20      272.66      6.24 o 
   5  13   4        0.02        0.93      0.65 o 
   6  13   4        0.79        1.05      1.24 o 
   7  13   4        5.14        5.25      1.20 o 
   8  13   4       73.02       70.69      3.46 o 
  -9  14   4      113.03      107.76      3.68 o 
  -8  14   4        2.08        2.16      0.69 o 
  -7  14   4       80.62       78.75      4.07 o 
  -6  14   4      129.07      133.93      5.61 o 
  -5  14   4      129.93      131.99      5.84 o 
  -4  14   4      156.79      167.19      4.49 o 
  -3  14   4       43.06       37.39      2.30 o 
  -2  14   4      222.86      233.63      5.82 o 
  -1  14   4       25.43       23.89      1.95 o 
   0  14   4        0.75        0.53      0.75 o 
   1  14   4       48.16       42.71      3.70 o 
   2  14   4      956.63      951.96     16.46 o 
   3  14   4      810.24      793.58     14.46 o 
   4  14   4       60.86       60.19      3.81 o 
   5  14   4       18.09       20.57      2.11 o 
   6  14   4        0.00        0.56      0.42 o 
  -7  15   4        2.37        0.95      0.54 o 
  -6  15   4       45.05       44.62      2.66 o 
  -5  15   4        4.97        5.81      1.17 o 
  -4  15   4      117.85      122.56      6.99 o 
  -3  15   4      105.73      103.10      3.22 o 
  -2  15   4      311.43      317.09      6.26 o 
  -1  15   4      161.93      170.14      6.41 o 
   0  15   4      115.18      107.47      5.21 o 
   1  15   4        2.29        1.94      1.03 o 
   2  15   4       93.19       83.29      4.36 o 
   3  15   4      275.83      261.99      7.23 o 
   4  15   4      119.48       92.13      9.57 o 
   5  15   4       55.71       46.27      1.65 o 
  -2  16   4      132.20      128.81      4.21 o 
  -1  16   4      150.94      159.70      5.06 o 
   0  16   4        5.93        4.39      1.02 o 
   1  16   4       67.46       58.32      3.13 o 
   2  16   4      324.35      321.31      6.89 o 
   3  16   4       98.99       87.03      3.28 o 
 -15   1   5       31.68       25.97      2.23 o 
 -14   1   5      122.37      133.90      4.27 o 
 -13   1   5      217.02      217.46      5.90 o 
 -12   1   5      277.47      285.35      7.37 o 
 -11   1   5      240.03      206.00      6.51 o 
 -10   1   5      362.64      286.34      7.76 o 
  -9   1   5       17.80       15.99      1.95 o 
  -8   1   5        0.81        1.52      0.78 o 
  -7   1   5       44.68       34.90      1.97 o 
  -6   1   5      158.70      171.44      4.49 o 
  -5   1   5        1.55        1.07      0.88 o 
  -4   1   5      530.86      508.80     13.57 o 
  -3   1   5       78.57       85.11      3.45 o 
  -2   1   5       16.68       20.76      2.04 o 
  -1   1   5      148.48      157.66      8.36 o 
   0   1   5       12.02       10.99      1.31 o 
   1   1   5     1420.42     1448.45     14.70 o 
   2   1   5      580.72      608.92      9.79 o 
   3   1   5      319.15      324.32      7.33 o 
   4   1   5       53.53       54.16      2.09 o 
   5   1   5      700.95      701.99      7.60 o 
   6   1   5      202.85      190.87      4.09 o 
   7   1   5     2151.34     2101.15     14.30 o 
   8   1   5     3105.61     2984.90     17.92 o 
   9   1   5      317.63      315.80      5.07 o 
  10   1   5     1167.06     1170.37     14.31 o 
  11   1   5       74.57       72.85      3.46 o 
  12   1   5       25.14       20.29      1.74 o 
  13   1   5        0.97        1.36      1.33 o 
  14   1   5       11.49       13.28      1.07 o 
 -15   2   5      152.42      180.85      5.91 o 
 -14   2   5       32.21       33.89      3.17 o 
 -13   2   5        0.12        1.18      1.10 o 
 -12   2   5       51.50       37.43      3.99 o 
 -11   2   5      761.40      652.46      9.46 o 
 -10   2   5       15.72        8.83      1.28 o 
  -9   2   5       75.00       71.92      2.96 o 
  -8   2   5       61.45       64.98      2.44 o 
  -7   2   5      270.62      270.64      8.33 o 
  -6   2   5      222.46      251.25      6.16 o 
  -5   2   5        7.09        7.65      1.52 o 
  -4   2   5       51.69       52.30      2.75 o 
  -3   2   5      182.34      178.69      4.99 o 
  -2   2   5      522.88      474.90      8.13 o 
  -1   2   5      820.86      853.46     10.97 o 
   0   2   5      198.56      190.68      5.28 o 
   1   2   5      168.11      198.16      5.44 o 
   2   2   5      556.63      580.53      9.60 o 
   3   2   5        0.85        1.34      0.68 o 
   4   2   5        4.94        7.23      0.78 o 
   5   2   5        2.50        3.64      0.64 o 
   6   2   5      909.67      933.09      8.96 o 
   7   2   5     1778.52     1754.04     12.41 o 
   8   2   5      975.92      947.59     12.74 o 
   9   2   5      645.88      650.13      8.71 o 
  10   2   5       13.37       12.30      1.62 o 
  11   2   5      105.18       96.12      3.91 o 
  12   2   5       88.70       86.55      3.41 o 
  13   2   5       29.48       44.96      2.16 o 
  14   2   5       16.94       25.04      1.94 o 
 -15   3   5       72.59       78.78      3.93 o 
 -14   3   5        7.57        6.75      1.54 o 
 -13   3   5      196.92      201.49      8.37 o 
 -12   3   5        5.66       10.00      2.27 o 
 -11   3   5       10.57       15.52      2.03 o 
 -10   3   5       45.78       37.03      2.93 o 
  -9   3   5      218.91      185.44      6.41 o 
  -8   3   5       34.72       35.91      2.16 o 
  -7   3   5      129.87      108.95      3.58 o 
  -6   3   5       23.46       21.64      1.89 o 
  -5   3   5     1112.87     1153.99     10.41 o 
  -4   3   5      431.53      391.52      7.39 o 
  -3   3   5       57.37       38.73      2.32 o 
  -2   3   5      140.89      128.23      5.79 o 
  -1   3   5      666.77      664.67     18.79 o 
   0   3   5       69.49       67.38      3.54 o 
   1   3   5       80.53       81.06      3.50 o 
   2   3   5      186.57      192.95      5.50 o 
   3   3   5       47.31       55.75      2.40 o 
   4   3   5      169.94      157.33      3.47 o 
   5   3   5       39.39       39.72      1.82 o 
   6   3   5       24.80       24.71      1.33 o 
   7   3   5      644.27      652.00      8.58 o 
   8   3   5      412.82      429.41      8.82 o 
   9   3   5       24.07       30.56      2.05 o 
  10   3   5      231.22      237.15      6.26 o 
  11   3   5       56.19       53.68      2.85 o 
  12   3   5       27.46       37.05      2.34 o 
  13   3   5      687.03      729.60     45.22 o 
  14   3   5       14.04       18.64      1.64 o 
 -15   4   5       40.60       45.29      2.88 o 
 -14   4   5       29.94       29.95      2.91 o 
 -13   4   5       10.91        9.38      2.03 o 
 -12   4   5        6.33        5.98      1.28 o 
 -11   4   5        8.65        8.19      1.53 o 
 -10   4   5      798.77      728.14     12.66 o 
  -9   4   5       68.78       54.95      3.54 o 
  -8   4   5       34.32       47.79      2.49 o 
  -7   4   5      107.34      110.29      3.64 o 
  -6   4   5      370.27      357.25      7.69 o 
  -5   4   5       28.71       31.29      2.29 o 
  -4   4   5       83.64       86.49      3.46 o 
  -3   4   5       39.19       43.77      2.46 o 
  -2   4   5        0.27        0.15      0.54 o 
  -1   4   5      341.49      337.03     15.27 o 
   0   4   5      153.81      172.54      4.99 o 
   1   4   5       19.77       24.45      1.99 o 
   2   4   5      317.69      361.35      7.51 o 
   3   4   5       48.14       56.83      2.61 o 
   4   4   5      331.44      333.07      4.99 o 
   5   4   5       66.64       68.86      2.34 o 
   6   4   5        0.60        0.34      0.57 o 
   7   4   5      152.39      153.84      4.97 o 
   8   4   5      144.49      141.33      7.34 o 
   9   4   5      357.40      372.95      8.22 o 
  10   4   5       41.14       38.07      3.75 o 
  11   4   5       16.02       14.69      1.50 o 
  12   4   5      130.96      149.62      6.25 o 
  13   4   5       47.04       47.96      3.09 o 
 -15   5   5        6.63        7.80      1.19 o 
 -14   5   5        8.20        9.01      1.62 o 
 -13   5   5        6.82        6.57      1.60 o 
 -12   5   5       12.04       11.06      1.58 o 
 -11   5   5      169.98      149.14      5.56 o 
 -10   5   5        6.52        2.26      1.59 o 
  -9   5   5      108.48       84.77      4.32 o 
  -8   5   5      236.36      244.97      7.21 o 
  -7   5   5      125.33      140.00      4.15 o 
  -6   5   5      107.54      112.87      4.40 o 
  -5   5   5        0.03        0.90      1.92 o 
  -4   5   5        3.90        2.64      0.97 o 
  -3   5   5       52.19       44.78      3.71 o 
  -2   5   5       99.12       93.04      3.57 o 
  -1   5   5      736.06      749.91      8.09 o 
   0   5   5      137.69      143.22      4.54 o 
   1   5   5        5.71       13.26      1.16 o 
   2   5   5      148.70      155.76      2.95 o 
   3   5   5      107.96      104.46      3.22 o 
   4   5   5        3.19        4.91      1.04 o 
   5   5   5        1.89        1.05      0.49 o 
   6   5   5       28.21       34.16      3.77 o 
   7   5   5      129.27      137.81      7.28 o 
   8   5   5       11.39       14.70      2.59 o 
   9   5   5      713.12      704.88     15.82 o 
  10   5   5      216.72      220.87      8.50 o 
  11   5   5      452.92      450.83     13.88 o 
  12   5   5        1.54        1.30      0.54 o 
  13   5   5        0.00       -0.62      0.62 o 
 -15   6   5      130.98      138.72      4.11 o 
 -14   6   5       90.48       92.30      4.39 o 
 -13   6   5        0.02       -0.03      0.84 o 
 -12   6   5       25.64       30.70      3.34 o 
 -11   6   5      314.57      280.37      7.38 o 
 -10   6   5      684.29      650.15     11.60 o 
  -9   6   5      188.19      172.87      6.53 o 
  -8   6   5       29.89       30.00      2.58 o 
  -7   6   5       93.13       99.12      4.49 o 
  -6   6   5       21.19       22.82      2.06 o 
  -5   6   5     1282.78     1282.38     14.66 o 
  -4   6   5     1854.69     1859.03     13.97 o 
  -3   6   5        0.12        0.48      1.46 o 
  -2   6   5        8.97       15.07      1.26 o 
  -1   6   5       20.78       30.23      1.48 o 
   0   6   5        5.88        5.19      0.60 o 
   1   6   5      212.41      234.42      4.08 o 
   2   6   5        5.89        4.51      0.80 o 
   3   6   5       54.36       51.46      2.76 o 
   4   6   5        1.75        3.90      0.66 o 
   5   6   5       93.24       89.79      2.70 o 
   6   6   5        0.02        0.62      1.15 o 
   7   6   5      735.75      716.98     16.44 o 
   8   6   5       21.53       22.96      2.92 o 
   9   6   5      171.78      175.41      7.57 o 
  10   6   5      162.81      175.65      7.24 o 
  11   6   5      159.57      154.03      3.43 o 
  12   6   5      251.34      222.69      3.89 o 
 -14   7   5        7.91        4.61      0.64 o 
 -13   7   5      171.36      176.44      6.47 o 
 -12   7   5        6.54        6.10      1.53 o 
 -11   7   5        1.29        0.64      0.93 o 
 -10   7   5      182.27      184.88      6.01 o 
  -9   7   5      179.11      181.90      6.07 o 
  -8   7   5       46.99       56.38      3.93 o 
  -7   7   5        3.63        3.75      1.54 o 
  -6   7   5       23.94       22.81      3.05 o 
  -5   7   5      620.71      622.37      9.09 o 
  -4   7   5      403.02      372.81      5.45 o 
  -3   7   5        6.21        6.71      0.83 o 
  -2   7   5       86.82       81.89      2.49 o 
  -1   7   5       32.28       37.31      1.94 o 
   0   7   5      234.21      251.84      5.32 o 
   1   7   5       12.59        9.44      1.01 o 
   2   7   5       88.06       89.53      3.85 o 
   3   7   5      186.41      199.90      4.67 o 
   4   7   5      403.33      392.20      6.62 o 
   5   7   5      125.33      129.28      4.60 o 
   6   7   5      893.31      915.77     11.89 o 
   7   7   5      137.51      145.79      7.34 o 
   8   7   5      390.48      407.98     11.14 o 
   9   7   5       10.44       10.04      1.91 o 
  10   7   5      217.96      220.02      5.28 o 
  11   7   5       14.54       12.48      0.98 o 
  12   7   5       24.61       22.39      1.24 o 
 -13   8   5        6.21        4.30      0.74 o 
 -12   8   5       11.31       11.79      1.83 o 
 -11   8   5      110.56      107.39      5.69 o 
 -10   8   5      264.24      294.29     10.00 o 
  -9   8   5       32.75       34.23      3.63 o 
  -8   8   5       27.39       31.89      3.58 o 
  -7   8   5        0.61        2.25      1.16 o 
  -6   8   5       42.86       40.72      3.88 o 
  -5   8   5     3292.28     3268.14     18.89 o 
  -4   8   5      180.45      199.07      3.97 o 
  -3   8   5      392.78      403.82      4.99 o 
  -2   8   5       78.86       84.18      2.58 o 
  -1   8   5       38.59       41.81      1.63 o 
   0   8   5      165.75      176.79      3.75 o 
   1   8   5      218.35      202.95      6.77 o 
   2   8   5      255.57      248.76      5.24 o 
   3   8   5      633.50      624.36     10.05 o 
   4   8   5      136.51      135.53      4.74 o 
   5   8   5       74.30       76.41      3.56 o 
   6   8   5      260.15      269.12      6.43 o 
   7   8   5      775.57      804.39     14.85 o 
   8   8   5       50.93       53.60      3.79 o 
   9   8   5       15.08       12.35      1.37 o 
  10   8   5       42.29       41.43      2.10 o 
  11   8   5        1.00        1.53      0.58 o 
 -13   9   5        1.69        4.03      0.85 o 
 -12   9   5      276.69      265.77      4.92 o 
 -11   9   5        0.00       -0.18      0.61 o 
 -10   9   5      231.20      233.73      7.93 o 
  -9   9   5       46.71       45.10      3.74 o 
  -8   9   5       12.02        9.88      1.93 o 
  -7   9   5        1.67        1.24      0.92 o 
  -6   9   5        4.47        4.38      1.00 o 
  -5   9   5      816.97      836.75     11.72 o 
  -4   9   5      636.65      646.55     10.52 o 
  -3   9   5      380.02      376.13     15.55 o 
  -2   9   5      387.21      403.76      8.57 o 
  -1   9   5        1.06        2.43      0.94 o 
   0   9   5        1.98        6.71      1.78 o 
   1   9   5        1.18        0.55      0.69 o 
   2   9   5        3.01        2.90      0.98 o 
   3   9   5      115.69      109.56      4.20 o 
   4   9   5       39.04       39.00      2.55 o 
   5   9   5       27.84       26.00      2.07 o 
   6   9   5       90.17      100.37      5.16 o 
   7   9   5       53.89       54.48      4.50 o 
   8   9   5       20.67       25.30      3.01 o 
   9   9   5        0.98        1.30      1.06 o 
  10   9   5       75.70       78.83      4.05 o 
  11   9   5       15.51       16.91      1.15 o 
 -12  10   5       48.08       57.21      2.94 o 
 -11  10   5       84.36       79.57      2.60 o 
 -10  10   5        6.11        8.55      1.10 o 
  -9  10   5      581.80      591.69      8.63 o 
  -8  10   5       71.62       67.62      4.82 o 
  -7  10   5        0.19        0.15      1.14 o 
  -6  10   5       39.09       45.88      4.20 o 
  -5  10   5       28.62       31.13      2.32 o 
  -4  10   5      355.83      380.26      8.11 o 
  -3  10   5      148.72      158.20      5.36 o 
  -2  10   5      173.92      184.09      5.86 o 
  -1  10   5      410.23      413.82      8.79 o 
   0  10   5      485.78      493.26      9.62 o 
   1  10   5       20.10       18.31      1.51 o 
   2  10   5      190.66      180.83      4.63 o 
   3  10   5       80.93       79.99      3.75 o 
   4  10   5       23.73       24.90      2.17 o 
   5  10   5      141.12      156.22      5.02 o 
   6  10   5       42.77       41.20      2.50 o 
   7  10   5      167.17      177.97      7.52 o 
   8  10   5      105.67      106.56      5.46 o 
   9  10   5        4.53        4.74      1.27 o 
  10  10   5        0.00       -0.14      0.47 o 
 -11  11   5      192.04      198.69      5.58 o 
 -10  11   5      709.33      696.27     12.07 o 
  -9  11   5     1073.13     1119.25     16.84 o 
  -8  11   5       30.75       28.06      3.02 o 
  -7  11   5       10.62       10.97      2.07 o 
  -6  11   5      914.28      925.05     17.78 o 
  -5  11   5      255.52      269.41      6.35 o 
  -4  11   5      172.00      174.28      5.37 o 
  -3  11   5      347.02      360.43      7.94 o 
  -2  11   5      705.62      740.10     11.51 o 
  -1  11   5       26.67       27.75      2.39 o 
   0  11   5        0.50        0.45      0.99 o 
   1  11   5      177.11      168.25      5.55 o 
   2  11   5      399.96      390.95      7.81 o 
   3  11   5       87.90       99.45      4.02 o 
   4  11   5       27.02       25.31      2.06 o 
   5  11   5      127.64      125.86      4.30 o 
   6  11   5       58.02       62.56      3.62 o 
   7  11   5       38.56       38.17      3.27 o 
   8  11   5      462.45      472.70     10.26 o 
   9  11   5        9.46        8.09      0.94 o 
 -10  12   5       19.94       25.09      2.03 o 
  -9  12   5      199.28      196.57      6.29 o 
  -8  12   5       66.98       68.65      4.14 o 
  -7  12   5       38.00       41.60      3.46 o 
  -6  12   5       89.72       88.03      5.22 o 
  -5  12   5       72.13       72.74      3.11 o 
  -4  12   5      286.31      303.97      6.71 o 
  -3  12   5      178.69      198.36      5.63 o 
  -2  12   5        6.01        5.18      1.80 o 
  -1  12   5      238.71      252.35      6.58 o 
   0  12   5        5.00        4.00      1.11 o 
   1  12   5      332.47      332.61     10.56 o 
   2  12   5      117.13      112.95      3.97 o 
   3  12   5      149.10      150.51      4.60 o 
   4  12   5       97.15      104.29      3.77 o 
   5  12   5       27.99       29.19      2.13 o 
   6  12   5       60.09       60.47      2.48 o 
   7  12   5       42.55       42.10      2.97 o 
   8  12   5       46.86       40.04      1.85 o 
  -9  13   5      145.93      151.55      4.52 o 
  -8  13   5      380.89      370.70      8.09 o 
  -7  13   5        1.43        2.10      0.96 o 
  -6  13   5        4.45        5.33      1.37 o 
  -5  13   5       78.69       85.84      4.81 o 
  -4  13   5        8.34        9.72      1.21 o 
  -3  13   5        3.11        3.99      0.91 o 
  -2  13   5       10.91       10.01      1.34 o 
  -1  13   5       93.98       96.10      3.85 o 
   0  13   5      207.93      211.09      7.95 o 
   1  13   5      257.65      262.21      8.79 o 
   2  13   5      250.94      249.56      8.32 o 
   3  13   5      214.33      225.49      7.52 o 
   4  13   5       57.81       55.91      3.54 o 
   5  13   5       16.91       14.75      1.70 o 
   7  13   5       44.93       41.91      2.30 o 
  -7  14   5        0.84        1.17      0.58 o 
  -6  14   5      162.31      155.43      5.18 o 
  -5  14   5      113.59      102.51      4.52 o 
  -4  14   5      166.32      164.69      6.30 o 
  -3  14   5       70.79       69.82      2.74 o 
  -2  14   5       26.80       24.76      1.75 o 
  -1  14   5       20.35       19.79      2.32 o 
   0  14   5        1.96        3.23      1.16 o 
   1  14   5        0.30        1.45      1.05 o 
   2  14   5      280.05      284.17      7.88 o 
   3  14   5       39.38       34.85      2.70 o 
   4  14   5      122.79      130.83      4.51 o 
  -5  15   5      118.50      116.26      3.73 o 
  -3  15   5       91.47       73.68      2.90 o 
  -2  15   5      302.75      302.33      6.63 o 
  -1  15   5       60.46       56.48      3.10 o 
   0  15   5       86.47       84.27      3.83 o 
   1  15   5       28.34       26.68      2.17 o 
   2  15   5        1.12        2.23      0.77 o 
   3  15   5       55.89       47.57      2.39 o 
 -14   0   6      158.05      156.77      4.73 o 
 -13   0   6      425.46      413.79      9.79 o 
 -12   0   6       11.93       10.61      2.00 o 
 -11   0   6      292.82      292.47     10.30 o 
 -10   0   6      326.32      265.26     10.32 o 
  -9   0   6      313.54      231.06      9.81 o 
  -8   0   6        1.87        1.36      1.21 o 
  -7   0   6      211.25      169.43      8.34 o 
  -6   0   6        8.01        7.65      1.31 o 
  -5   0   6     4252.00     4050.10     38.65 o 
  -4   0   6      700.65      707.48     11.11 o 
  -3   0   6        0.24       14.24     10.73 o 
  -2   0   6      395.69      384.46      9.92 o 
  -1   0   6      280.10      280.86      6.82 o 
   0   0   6       13.37       16.65      1.74 o 
   1   0   6        0.69       -0.33      0.81 o 
   2   0   6       67.77       76.09      3.66 o 
   3   0   6       58.84       57.69      3.28 o 
   4   0   6      206.78      216.15      6.88 o 
   5   0   6      625.15      619.37     15.04 o 
   6   0   6      559.69      575.81     14.55 o 
   7   0   6      130.84      134.48      4.88 o 
   8   0   6      104.43      101.65      5.64 o 
   9   0   6      364.86      371.32      7.38 o 
  10   0   6      470.57      469.56     11.57 o 
  11   0   6        3.12        1.52      0.86 o 
  12   0   6      306.69      320.16      7.52 o 
 -14   1   6      354.35      353.13      7.70 o 
 -13   1   6      279.95      298.17      5.70 o 
 -12   1   6      161.85      185.32      5.25 o 
 -11   1   6      226.85      188.85      5.82 o 
 -10   1   6      362.50      300.81      9.29 o 
  -9   1   6        5.10        6.64      1.30 o 
  -8   1   6      149.06      135.31      5.31 o 
  -7   1   6        0.31        1.72      0.78 o 
  -6   1   6       68.95       75.10      2.96 o 
  -5   1   6      104.96      105.91      4.09 o 
  -4   1   6      307.95      304.90      5.13 o 
  -3   1   6      871.27      905.65     14.31 o 
  -2   1   6      330.23      340.38      5.28 o 
  -1   1   6       48.57       42.90      1.90 o 
   0   1   6       85.85       89.57      2.75 o 
   1   1   6        3.53        0.80      0.45 o 
   2   1   6       27.50       19.41      1.35 o 
   3   1   6       19.65       14.61      1.20 o 
   4   1   6       23.53       25.85      1.85 o 
   5   1   6       12.70       12.79      1.65 o 
   6   1   6        1.94        3.19      0.85 o 
   7   1   6      170.57      185.13      4.01 o 
   8   1   6       92.22       94.81      3.15 o 
   9   1   6       58.89       61.38      2.53 o 
  10   1   6       96.05      100.20      3.78 o 
  11   1   6       14.50       13.15      1.33 o 
  12   1   6        3.65        6.42      0.84 o 
 -14   2   6       43.07       46.72      2.96 o 
 -13   2   6      245.35      236.51      7.88 o 
 -12   2   6      196.10      220.39      8.53 o 
 -11   2   6        3.72        5.17      1.67 o 
 -10   2   6       15.84       18.64      1.95 o 
  -9   2   6      201.00      178.19      8.52 o 
  -8   2   6        0.89       -0.15      0.76 o 
  -7   2   6      301.05      286.71      7.58 o 
  -6   2   6      271.59      273.50      5.64 o 
  -5   2   6      285.98      291.77      5.80 o 
  -4   2   6     1229.34     1179.92     14.18 o 
  -3   2   6      207.32      213.19      4.99 o 
  -2   2   6      343.01      344.63      6.15 o 
  -1   2   6     1126.97     1108.64      9.49 o 
   0   2   6      249.95      246.84      4.50 o 
   1   2   6       96.33       89.79      2.73 o 
   2   2   6       64.40       61.31      2.35 o 
   3   2   6        2.98        3.37      0.69 o 
   4   2   6      118.56      114.99      3.29 o 
   5   2   6      231.02      233.01      6.46 o 
   6   2   6      119.33      123.33      3.92 o 
   7   2   6      428.47      443.16      6.07 o 
   8   2   6      632.78      644.51     10.21 o 
   9   2   6      225.55      231.93      4.86 o 
  10   2   6      193.39      198.47      5.17 o 
  11   2   6      323.12      327.38      5.98 o 
  12   2   6       26.37       17.79      1.20 o 
 -14   3   6        0.32        0.40      0.59 o 
 -13   3   6        0.52        1.29      0.94 o 
 -12   3   6       42.45       43.85      3.84 o 
 -11   3   6      131.94      115.19      6.63 o 
 -10   3   6       93.66       71.22      5.45 o 
  -9   3   6       73.61       63.97      5.31 o 
  -8   3   6       38.06       36.61      4.06 o 
  -7   3   6       81.79       80.62      5.86 o 
  -6   3   6       75.33       76.30      3.68 o 
  -5   3   6     1667.35     1628.30     16.83 o 
  -4   3   6      768.61      741.22     11.13 o 
  -3   3   6      295.90      293.47      5.89 o 
  -2   3   6      131.34      134.09      3.91 o 
  -1   3   6        0.01        0.51      0.55 o 
   0   3   6       48.20       43.31      2.26 o 
   1   3   6      144.06      164.16      4.41 o 
   2   3   6       48.53       53.12      2.18 o 
   3   3   6        0.09        1.59      0.50 o 
   4   3   6      147.99      132.15      3.95 o 
   5   3   6       48.70       47.17      2.89 o 
   6   3   6        0.70        1.07      0.61 o 
   7   3   6      251.37      261.70      4.66 o 
   8   3   6      528.28      546.78      9.19 o 
   9   3   6      241.36      242.88      4.87 o 
  10   3   6       44.11       44.09      2.36 o 
  11   3   6       35.34       34.78      2.96 o 
  12   3   6        2.22        2.26      0.90 o 
 -14   4   6        7.52       11.32      1.48 o 
 -13   4   6        0.88        0.02      0.84 o 
 -12   4   6       28.52       25.67      2.96 o 
 -11   4   6        0.94        0.40      1.11 o 
 -10   4   6       92.26       79.67      5.73 o 
  -9   4   6       74.29       66.93      5.42 o 
  -8   4   6      157.01      169.82      8.51 o 
  -7   4   6       93.14       93.46      6.29 o 
  -6   4   6      137.78      147.42      7.77 o 
  -5   4   6     1507.63     1540.37     39.59 o 
  -4   4   6     2300.61     2212.08     28.69 o 
  -3   4   6      246.54      258.29      4.69 o 
  -2   4   6     1222.30     1215.52     11.66 o 
  -1   4   6      303.20      305.21      5.89 o 
   0   4   6      690.70      700.38      8.98 o 
   1   4   6      130.99      133.32      3.35 o 
   2   4   6      407.81      435.43      6.13 o 
   3   4   6       22.25       25.96      1.54 o 
   4   4   6       26.00       26.60      2.15 o 
   5   4   6      122.87      126.49      3.84 o 
   6   4   6     1094.19     1088.62     15.01 o 
   7   4   6      126.72      129.83      4.61 o 
   8   4   6      497.97      503.83     13.13 o 
   9   4   6      560.15      582.01     13.54 o 
  10   4   6     1166.84     1193.07     17.97 o 
  11   4   6        3.53        3.61      0.85 o 
  12   4   6        7.45        6.59      1.12 o 
 -14   5   6       65.62       73.61      3.27 o 
 -13   5   6        6.97        8.28      1.50 o 
 -12   5   6        1.23        3.96      1.24 o 
 -11   5   6        0.38       -0.37      1.09 o 
 -10   5   6       16.98       15.19      2.59 o 
  -9   5   6      158.68      156.68      8.02 o 
  -8   5   6       58.52       63.17      5.20 o 
  -7   5   6       32.49       34.00      3.90 o 
  -6   5   6        2.20        2.89      1.46 o 
  -5   5   6      533.07      518.75     14.19 o 
  -4   5   6        1.62        0.72      0.69 o 
  -3   5   6      778.31      750.14     11.52 o 
  -2   5   6        1.69        1.12      0.68 o 
  -1   5   6        7.84        5.27      1.05 o 
   0   5   6       80.13       77.10      2.51 o 
   1   5   6      156.97      124.66      3.20 o 
   2   5   6      415.51      358.44      7.42 o 
   3   5   6       27.38       27.93      2.13 o 
   4   5   6      141.35      135.55      4.55 o 
   5   5   6       12.14       13.24      1.54 o 
   6   5   6        4.39        4.99      1.05 o 
   7   5   6        2.67        3.21      1.56 o 
   8   5   6       61.47       61.03      3.25 o 
   9   5   6      727.44      768.07     15.00 o 
  10   5   6       45.78       44.49      3.38 o 
  11   5   6       32.05       25.13      1.50 o 
 -13   6   6        0.11        0.58      0.61 o 
 -12   6   6      104.37       99.13      5.01 o 
 -11   6   6       86.45       81.96      3.17 o 
 -10   6   6        0.79        1.44      1.76 o 
  -9   6   6       15.01       20.20      1.87 o 
  -8   6   6       72.24       69.34      3.46 o 
  -7   6   6       24.89       24.90      2.14 o 
  -6   6   6       23.91       23.36      1.60 o 
  -5   6   6       46.46       48.10      2.92 o 
  -4   6   6      739.68      727.82      9.06 o 
  -3   6   6      557.22      554.14      7.81 o 
  -2   6   6       93.22       92.25      3.84 o 
  -1   6   6        1.80        1.56      0.72 o 
   0   6   6       44.93       38.14      2.92 o 
   1   6   6       14.34        8.53      1.35 o 
   2   6   6       12.02       17.77      2.31 o 
   3   6   6      567.86      564.98     13.36 o 
   4   6   6       64.09       60.50      2.59 o 
   5   6   6      127.19      127.94      3.69 o 
   6   6   6      336.11      350.47     11.30 o 
   7   6   6        0.02        1.12      1.36 o 
   8   6   6      282.89      296.17      9.30 o 
   9   6   6       59.49       61.66      4.06 o 
  10   6   6      101.19       96.49      3.20 o 
  11   6   6      102.17       98.43      3.90 o 
 -13   7   6      260.39      268.31      6.17 o 
 -12   7   6       29.52       22.34      1.40 o 
 -11   7   6       84.80       87.01      3.12 o 
 -10   7   6      234.56      237.47      8.24 o 
  -9   7   6       14.05       18.03      1.91 o 
  -8   7   6       92.11       96.38      4.00 o 
  -7   7   6       67.38       70.43      3.48 o 
  -6   7   6        1.76        1.82      0.79 o 
  -5   7   6      550.67      577.49      6.89 o 
  -4   7   6      504.47      529.46      6.66 o 
  -3   7   6      639.17      672.76      8.65 o 
  -2   7   6       77.06       77.74      3.59 o 
  -1   7   6      636.54      637.21     17.96 o 
   0   7   6       24.11       20.50      1.60 o 
   1   7   6        0.00        1.29      0.87 o 
   2   7   6      118.21      118.16      4.56 o 
   3   7   6       10.04       16.56      1.78 o 
   4   7   6        7.52        9.01      2.00 o 
   5   7   6      728.64      755.81     10.85 o 
   6   7   6      109.93      101.06      5.91 o 
   7   7   6      755.26      786.45     15.84 o 
   8   7   6      126.73      137.08      5.88 o 
   9   7   6        8.38        8.84      1.11 o 
  10   7   6      129.42      123.78      3.23 o 
 -12   8   6      120.73      109.74      4.11 o 
 -11   8   6        1.50        0.78      0.38 o 
 -10   8   6        6.95        5.49      0.73 o 
  -9   8   6        2.18        4.36      0.72 o 
  -8   8   6      194.62      198.75      4.38 o 
  -7   8   6        0.00       -0.56      0.56 o 
  -6   8   6       16.78       16.22      1.18 o 
  -5   8   6      129.89      144.19      4.22 o 
  -4   8   6     1144.13     1166.46     11.15 o 
  -3   8   6      306.73      312.01      5.88 o 
  -2   8   6       62.30       66.86      4.69 o 
  -1   8   6       10.30       10.54      1.17 o 
   0   8   6       89.08       80.26      3.02 o 
   1   8   6       13.56       14.21      1.34 o 
   2   8   6       25.99       16.79      1.76 o 
   3   8   6       65.69       57.92      3.12 o 
   4   8   6      329.34      342.79      7.33 o 
   5   8   6      197.00      215.43      5.64 o 
   6   8   6       41.30       44.45      2.43 o 
   7   8   6        7.42       10.06      1.65 o 
   8   8   6       13.36       15.87      1.42 o 
   9   8   6        7.09        5.81      0.97 o 
  10   8   6       76.24       70.48      2.70 o 
 -11   9   6       20.55       14.24      1.46 o 
 -10   9   6       44.72       36.14      1.88 o 
  -9   9   6       89.35       93.38      3.30 o 
  -8   9   6        3.35        3.00      0.80 o 
  -7   9   6       10.18       12.02      1.40 o 
  -6   9   6      334.75      340.51     10.40 o 
  -5   9   6        2.03        2.00      0.80 o 
  -4   9   6      881.34      896.71     15.80 o 
  -3   9   6      176.83      189.24      5.69 o 
  -2   9   6        4.36        3.58      0.95 o 
  -1   9   6       23.33       17.34      1.88 o 
   0   9   6      109.97      111.79      4.47 o 
   1   9   6      112.86      104.20      6.10 o 
   2   9   6      428.89      396.24      7.71 o 
   3   9   6      329.01      318.12     10.06 o 
   4   9   6       12.78       12.75      1.45 o 
   5   9   6      127.22      132.47      5.80 o 
   6   9   6      145.47      156.44      3.40 o 
   7   9   6       28.54       29.05      2.90 o 
   8   9   6       37.97       32.91      2.78 o 
   9   9   6        3.18        3.78      1.01 o 
 -10  10   6      363.33      361.88      7.39 o 
  -9  10   6       15.83       14.13      1.79 o 
  -8  10   6        0.01        0.77      0.89 o 
  -7  10   6       43.11       42.00      3.47 o 
  -6  10   6      330.58      353.87     10.11 o 
  -5  10   6        0.86        1.23      0.74 o 
  -4  10   6       58.25       57.56      2.99 o 
  -3  10   6        0.79        0.78      0.75 o 
  -2  10   6       23.56       25.53      2.16 o 
  -1  10   6       83.04       79.81      3.75 o 
   0  10   6       41.78       43.02      2.79 o 
   1  10   6       38.41       29.62      3.27 o 
   2  10   6      131.68      122.66      4.23 o 
   3  10   6       15.05       15.43      1.60 o 
   4  10   6        1.39        2.68      0.82 o 
   5  10   6        5.24        5.61      1.03 o 
   6  10   6      237.84      244.36      4.92 o 
   7  10   6      135.70      124.48      5.24 o 
   8  10   6        2.49        0.86      0.69 o 
   9  10   6        6.20        5.86      0.68 o 
  -9  11   6       96.42      100.48      3.95 o 
  -8  11   6        8.58        5.72      1.21 o 
  -7  11   6        0.14       -0.29      0.78 o 
  -6  11   6       17.63       20.24      2.39 o 
  -5  11   6      282.81      276.39      5.69 o 
  -4  11   6       43.68       44.10      2.49 o 
  -3  11   6      338.97      350.84      8.00 o 
  -2  11   6       16.40       17.40      1.73 o 
  -1  11   6        6.18        6.34      1.19 o 
   0  11   6       19.77       23.40      2.88 o 
   1  11   6       42.54       35.82      3.44 o 
   2  11   6       19.49       18.70      1.58 o 
   3  11   6      233.71      237.22      5.33 o 
   4  11   6      109.16      111.54      3.58 o 
   5  11   6       44.22       45.15      2.14 o 
   6  11   6      170.85      178.32      5.88 o 
   7  11   6       33.47       43.83      2.68 o 
   8  11   6      143.25      157.63      5.15 o 
  -8  12   6       35.94       37.39      2.36 o 
  -7  12   6        0.04        0.26      0.69 o 
  -6  12   6        4.01        3.28      1.14 o 
  -5  12   6       81.62       89.00      2.86 o 
  -4  12   6       76.19       74.20      2.90 o 
  -3  12   6       27.51       28.25      1.95 o 
  -2  12   6       79.25       81.68      3.33 o 
  -1  12   6        3.75        6.34      1.51 o 
   0  12   6        5.84        4.59      1.41 o 
   1  12   6       30.78       23.53      2.63 o 
   2  12   6        4.51        3.03      1.12 o 
   3  12   6       15.20       14.22      1.21 o 
   4  12   6      107.00      104.89      2.96 o 
   5  12   6       52.00       50.56      1.88 o 
   6  12   6       39.77       35.29      2.12 o 
  -7  13   6       27.01       27.98      1.86 o 
  -6  13   6        0.15        0.43      0.67 o 
  -5  13   6        6.57        6.59      1.26 o 
  -4  13   6       22.67       19.91      1.33 o 
  -3  13   6       34.03       36.86      1.92 o 
  -2  13   6        0.44        2.35      0.97 o 
  -1  13   6      284.37      292.40      7.92 o 
   0  13   6       70.50       81.42      4.24 o 
   1  13   6      144.06      161.85      5.80 o 
   2  13   6      177.47      176.42      5.76 o 
   3  13   6        0.10        1.31      0.84 o 
   4  13   6       49.37       47.78      2.41 o 
  -2  14   6        1.52        1.79      0.64 o 
  -1  14   6        0.45        1.67      0.78 o 
   0  14   6      204.28      195.28      5.35 o 
   1  14   6       20.73       14.43      1.49 o 
   2  14   6        1.14        2.58      0.72 o 
 -12   1   7        8.53        6.29      1.35 o 
 -11   1   7      197.76      190.07      7.20 o 
 -10   1   7        2.25        0.83      0.66 o 
  -9   1   7        7.19        4.18      1.04 o 
  -8   1   7       34.64       34.24      2.62 o 
  -7   1   7      393.65      395.97     12.62 o 
  -6   1   7       36.83       42.37      4.25 o 
  -5   1   7     1239.80     1191.40     14.88 o 
  -4   1   7     2094.32     2011.02     19.09 o 
  -3   1   7      305.51      290.61      7.26 o 
  -2   1   7     1787.45     1737.98     17.51 o 
  -1   1   7        4.35       13.58      8.57 o 
   0   1   7       21.10       15.42      1.72 o 
   1   1   7       23.05       19.50      2.78 o 
   2   1   7        6.35       11.74      1.62 o 
   3   1   7       23.62       18.18      1.97 o 
   4   1   7       49.43       47.07      3.02 o 
   5   1   7       10.24       13.24      1.67 o 
   6   1   7       76.93       84.79      2.67 o 
   7   1   7        4.56        3.65      0.61 o 
   8   1   7       76.43       84.64      2.30 o 
   9   1   7       66.01       71.82      2.84 o 
  10   1   7      120.55      112.11      3.08 o 
  11   1   7       55.88       55.21      2.62 o 
 -13   2   7       54.26       53.42      2.77 o 
 -12   2   7      187.55      185.10      6.29 o 
 -11   2   7        4.27        4.34      1.38 o 
 -10   2   7       69.08       54.45      4.30 o 
  -9   2   7       10.76       12.34      2.27 o 
  -8   2   7        7.96        7.87      1.95 o 
  -7   2   7       54.20       56.88      4.90 o 
  -6   2   7      107.34      109.71      6.69 o 
  -5   2   7       10.46       19.20      1.96 o 
  -4   2   7      624.10      613.04     10.49 o 
  -3   2   7     2561.28     2482.09     25.79 o 
  -2   2   7        8.34        8.18      1.30 o 
  -1   2   7      130.29      131.75      4.77 o 
   0   2   7       49.14       46.20      2.84 o 
   1   2   7      137.62      111.32      4.55 o 
   2   2   7      471.43      416.27      8.78 o 
   3   2   7       19.61       14.22      1.74 o 
   4   2   7      208.56      198.52      6.06 o 
   5   2   7       25.82       27.17      1.88 o 
   6   2   7      194.60      192.07      3.92 o 
   7   2   7       16.44       16.61      1.27 o 
   8   2   7       69.29       67.87      2.42 o 
   9   2   7       61.39       64.69      2.58 o 
  10   2   7        0.65        0.72      0.85 o 
  11   2   7       31.87       29.71      1.95 o 
 -13   3   7       11.29       15.82      1.56 o 
 -12   3   7       68.17       64.01      3.70 o 
 -11   3   7      109.68       96.12      5.15 o 
 -10   3   7       15.65       14.64      2.32 o 
  -9   3   7      324.87      311.96     10.56 o 
  -8   3   7      195.76      201.92      8.86 o 
  -7   3   7      174.74      162.33      5.37 o 
  -6   3   7       22.59       23.00      2.13 o 
  -5   3   7      303.46      308.47      8.85 o 
  -4   3   7      245.53      238.27      9.46 o 
  -3   3   7      531.28      514.05      9.37 o 
  -2   3   7       49.43       54.69      4.66 o 
  -1   3   7       19.39       18.62      2.75 o 
   0   3   7      112.91      116.43      6.62 o 
   1   3   7        2.02       -0.28      0.80 o 
   2   3   7       88.14       88.12      4.42 o 
   3   3   7      151.22      129.74      4.83 o 
   4   3   7       45.68       41.32      2.74 o 
   5   3   7       18.08       19.00      1.58 o 
   6   3   7      249.96      264.87      4.43 o 
   7   3   7       15.29       26.36      2.97 o 
   8   3   7       93.63      101.88      3.71 o 
   9   3   7        2.42        3.17      1.10 o 
  10   3   7      169.60      170.51      5.50 o 
 -13   4   7       70.32       69.14      2.99 o 
 -12   4   7        0.10        1.19      0.77 o 
 -11   4   7        1.61        1.12      0.91 o 
 -10   4   7       29.22       28.65      3.08 o 
  -9   4   7       21.08       15.10      2.49 o 
  -8   4   7      160.13      158.09      7.70 o 
  -7   4   7       42.34       45.73      4.28 o 
  -6   4   7      111.51      122.49      4.90 o 
  -5   4   7      474.15      470.71      9.55 o 
  -4   4   7       66.69       69.04      5.25 o 
  -3   4   7       65.68       71.92      5.32 o 
  -2   4   7      622.33      601.29     15.01 o 
  -1   4   7       57.07       62.15      4.87 o 
   0   4   7      373.41      369.38      7.99 o 
   1   4   7        0.00        2.22      2.66 o 
   2   4   7      315.25      294.46      7.06 o 
   3   4   7       93.44       73.02      3.51 o 
   4   4   7       39.85       37.83      2.12 o 
   5   4   7       18.03       15.05      1.14 o 
   6   4   7       31.07       31.60      2.24 o 
   7   4   7      102.43      108.91      5.76 o 
   8   4   7       43.87       43.31      2.43 o 
   9   4   7      579.55      591.63     11.26 o 
  10   4   7        1.43        2.19      0.85 o 
 -12   5   7       85.61       92.55      2.78 o 
 -11   5   7        0.06        0.37      0.76 o 
 -10   5   7       13.22       11.55      2.02 o 
  -9   5   7        9.73       10.99      2.11 o 
  -8   5   7      146.17      144.76      7.16 o 
  -7   5   7       10.22        7.62      1.75 o 
  -6   5   7        5.65        6.72      1.31 o 
  -5   5   7       93.62       99.74      6.14 o 
  -4   5   7      135.63      141.58      7.27 o 
  -3   5   7      459.93      458.96     13.05 o 
  -2   5   7       19.20       19.24      2.72 o 
  -1   5   7      123.68      123.88      4.51 o 
   0   5   7       64.02       77.94      5.30 o 
   1   5   7        8.41        5.32      1.04 o 
   2   5   7      375.94      321.11      7.05 o 
   3   5   7      309.50      274.95      6.43 o 
   4   5   7       99.12       93.89      2.69 o 
   5   5   7        0.27        0.32      0.44 o 
   6   5   7       24.21       27.41      3.06 o 
   7   5   7      656.01      690.06     13.93 o 
   8   5   7      235.77      245.70      7.58 o 
   9   5   7       36.49       38.73      2.77 o 
  10   5   7       46.70       45.00      2.35 o 
 -12   6   7       22.87       20.14      1.61 o 
 -11   6   7        9.30       14.64      1.22 o 
 -10   6   7        0.56        1.26      0.62 o 
  -9   6   7      234.02      226.34      5.62 o 
  -8   6   7      216.76      202.66      5.59 o 
  -7   6   7        0.48        0.72      0.70 o 
  -6   6   7      144.30      151.16      4.64 o 
  -5   6   7      476.82      493.63      8.86 o 
  -4   6   7      199.60      201.58      8.50 o 
  -3   6   7       25.29       26.68      3.16 o 
  -2   6   7       62.72       68.21      4.92 o 
  -1   6   7      240.42      248.53      9.25 o 
   0   6   7       60.99       55.45      4.44 o 
   1   6   7       57.13       45.46      2.54 o 
   2   6   7       32.95       19.65      1.42 o 
   3   6   7      626.95      605.37      7.78 o 
   4   6   7       11.61       12.44      1.17 o 
   5   6   7       18.38       19.37      1.69 o 
   6   6   7        1.33        0.75      0.97 o 
   7   6   7       73.53       80.34      3.18 o 
   8   6   7      105.80      124.79      4.99 o 
   9   6   7      522.99      517.60      6.85 o 
 -11   7   7       60.01       60.51      2.74 o 
 -10   7   7       50.52       55.87      2.32 o 
  -9   7   7       33.81       30.31      1.93 o 
  -8   7   7       51.69       49.10      2.59 o 
  -7   7   7       25.86       23.64      2.68 o 
  -6   7   7      387.98      394.68      7.06 o 
  -5   7   7        0.13        0.21      0.61 o 
  -4   7   7      461.94      491.47      8.74 o 
  -3   7   7       11.75       16.42      1.74 o 
  -2   7   7       31.15       30.77      3.19 o 
  -1   7   7        4.54        3.81      1.41 o 
   0   7   7       49.54       58.07      4.59 o 
   1   7   7       64.34       64.49      4.25 o 
   2   7   7      630.31      619.40      9.87 o 
   3   7   7       19.57       18.02      2.42 o 
   4   7   7      130.10      120.66      4.11 o 
   5   7   7       56.86       53.48      2.59 o 
   6   7   7      623.57      641.08     12.78 o 
   7   7   7       32.22       45.94      3.04 o 
   8   7   7        6.21        2.49      0.63 o 
   9   7   7      225.60      206.72      5.09 o 
 -10   8   7       10.08        5.77      0.86 o 
  -9   8   7       52.59       45.67      2.71 o 
  -8   8   7       16.81       16.69      1.87 o 
  -7   8   7        0.00        1.09      1.12 o 
  -6   8   7       59.50       61.30      2.11 o 
  -5   8   7       45.92       52.52      2.09 o 
  -4   8   7       86.69       78.06      2.65 o 
  -3   8   7      114.62      122.50      3.39 o 
  -2   8   7        0.25        0.75      0.55 o 
  -1   8   7       42.42       42.27      3.87 o 
   0   8   7       51.95       61.87      4.62 o 
   1   8   7       35.52       37.71      2.36 o 
   2   8   7       11.30       11.33      1.39 o 
   3   8   7      242.10      237.16      6.77 o 
   4   8   7       24.63       27.34      1.90 o 
   5   8   7      126.19      136.40      3.77 o 
   6   8   7       10.45        9.09      1.39 o 
   7   8   7      251.18      275.63      9.02 o 
   8   8   7       66.28       83.03      3.49 o 
  -8   9   7        4.87        3.63      0.91 o 
  -7   9   7      200.98      199.51      5.79 o 
  -6   9   7        1.52        1.23      0.53 o 
  -5   9   7      112.28      119.77      2.87 o 
  -4   9   7       75.05       74.17      2.40 o 
  -3   9   7        0.00        0.81      0.67 o 
  -2   9   7       13.29       11.40      1.37 o 
  -1   9   7       34.74       38.95      3.52 o 
   0   9   7       91.13       90.43      5.27 o 
   1   9   7      195.74      203.54      7.69 o 
   2   9   7       17.21       13.83      1.07 o 
   3   9   7       73.65       83.78      2.49 o 
   4   9   7       53.58       49.89      2.33 o 
   5   9   7      210.82      207.77      5.27 o 
   6   9   7        1.45        1.10      0.74 o 
   7   9   7       18.83       24.79      1.94 o 
  -7  10   7      188.31      177.32      4.93 o 
  -6  10   7      276.63      268.04      6.70 o 
  -5  10   7      214.67      222.61      4.44 o 
  -4  10   7        7.66        7.14      1.02 o 
  -3  10   7      249.61      254.51      7.45 o 
  -2  10   7       31.78       34.74      3.08 o 
  -1  10   7       25.53       27.13      2.80 o 
   0  10   7        9.33       11.58      1.92 o 
   1  10   7       94.12       97.43      4.98 o 
   2  10   7       25.26       24.05      2.47 o 
   3  10   7      224.88      206.73      6.95 o 
   4  10   7       58.82       57.10      2.18 o 
   5  10   7       12.38       10.52      0.88 o 
   6  10   7        0.26        0.75      0.53 o 
  -6  11   7       13.13       11.82      1.31 o 
  -5  11   7       23.69       21.39      1.88 o 
  -4  11   7      383.94      382.26      5.61 o 
  -3  11   7        8.05        6.72      1.31 o 
  -2  11   7       11.58       10.01      1.65 o 
  -1  11   7       10.12       12.08      1.78 o 
   0  11   7       63.70       66.42      3.88 o 
   1  11   7       17.36       17.00      2.04 o 
   2  11   7        1.89        1.16      0.86 o 
   3  11   7        5.01        5.70      1.11 o 
   4  11   7      221.66      211.19      4.95 o 
  -3  12   7       15.84       13.26      1.40 o 
  -2  12   7        4.98        2.97      0.84 o 
  -1  12   7       69.81       62.11      3.29 o 
   0  12   7       72.99       66.19      3.35 o 
   1  12   7        9.03       10.92      1.42 o 
   2  12   7      304.19      293.90      6.27 o 
 -11   0   8       95.71      101.49      3.90 o 
 -10   0   8       21.86       29.42      2.48 o 
  -9   0   8       24.41       27.84      2.70 o 
  -8   0   8        6.33        2.32      1.23 o 
  -7   0   8      285.12      280.69      9.21 o 
  -6   0   8      274.22      280.58      9.48 o 
  -5   0   8        0.26        0.90      1.05 o 
  -4   0   8        7.52        8.37      1.87 o 
  -3   0   8      761.20      762.45     15.91 o 
  -2   0   8      735.67      745.64     15.65 o 
  -1   0   8        6.33        7.41      1.72 o 
   0   0   8       14.02       24.59      3.09 o 
   1   0   8        6.40       12.59      2.23 o 
   2   0   8      476.31      469.19     12.63 o 
   3   0   8     1298.33     1250.88     20.23 o 
   4   0   8      123.46      116.49      6.03 o 
   5   0   8       73.45       72.45      3.19 o 
   6   0   8      222.93      233.05      7.16 o 
   7   0   8      435.51      496.65      6.60 o 
   8   0   8       90.32       93.19      3.60 o 
 -11   1   8        7.61        6.07      0.73 o 
 -10   1   8       26.92       33.53      1.84 o 
  -9   1   8        7.17        4.76      0.93 o 
  -8   1   8       54.20       49.62      2.64 o 
  -7   1   8      116.35      111.22      4.09 o 
  -6   1   8      279.25      281.09      6.66 o 
  -5   1   8       23.20       18.73      1.84 o 
  -4   1   8        2.62        2.77      1.91 o 
  -3   1   8      209.25      207.92      5.88 o 
  -2   1   8       31.88       31.17      2.33 o 
  -1   1   8        2.93        1.99      1.20 o 
   0   1   8        0.30        0.31      0.76 o 
   1   1   8      214.51      204.13      5.97 o 
   2   1   8      258.38      234.88      6.28 o 
   3   1   8      351.72      322.53      7.20 o 
   4   1   8      171.36      166.19      5.03 o 
   5   1   8       79.14       82.83      2.38 o 
   6   1   8        5.28        5.45      0.79 o 
   7   1   8       18.14       19.36      0.94 o 
   8   1   8        0.08        1.22      0.82 o 
 -11   2   8       37.77       32.87      2.34 o 
 -10   2   8        5.59        6.57      1.37 o 
  -9   2   8        4.55        4.88      0.90 o 
  -8   2   8        0.10        0.14      0.57 o 
  -7   2   8        8.06        6.43      1.12 o 
  -6   2   8       87.76       89.44      3.71 o 
  -5   2   8        9.61       10.90      1.42 o 
  -4   2   8      121.79      138.97     21.96 o 
  -3   2   8      559.01      563.06      9.42 o 
  -2   2   8      627.32      644.46     10.05 o 
  -1   2   8       45.83       45.11      2.82 o 
   0   2   8        3.68        2.76      0.93 o 
   1   2   8        9.94       12.00      1.58 o 
   2   2   8       39.41       34.69      2.45 o 
   3   2   8      118.88      113.20      4.25 o 
   4   2   8      159.04      154.31      3.94 o 
   5   2   8        8.33        6.44      0.75 o 
   6   2   8        0.88        1.51      0.70 o 
   7   2   8       25.92       26.24      1.64 o 
   8   2   8        0.10        0.27      0.51 o 
 -11   3   8       89.42       97.24      3.77 o 
 -10   3   8       58.76       69.01      3.74 o 
  -9   3   8       25.59       25.43      2.55 o 
  -8   3   8        6.34        9.11      1.83 o 
  -7   3   8       51.87       49.92      3.94 o 
  -6   3   8        0.00        0.09      1.11 o 
  -5   3   8        0.00       -0.39      1.33 o 
  -4   3   8       16.79       19.81      2.79 o 
  -3   3   8      924.17      931.88     17.83 o 
  -2   3   8      855.76      835.45     16.86 o 
  -1   3   8       98.72       88.72      3.84 o 
   0   3   8       33.29       29.45      2.26 o 
   1   3   8       28.84       24.17      2.04 o 
   2   3   8      376.61      356.15     11.50 o 
   3   3   8      161.90      151.43      4.73 o 
   4   3   8        1.83        1.16      0.59 o 
   5   3   8       57.42       55.22      2.20 o 
   6   3   8       16.89       18.21      2.18 o 
   7   3   8        0.69        2.12      0.64 o 
   8   3   8        3.47        1.12      0.57 o 
 -11   4   8        7.07        5.07      0.89 o 
 -10   4   8        0.22        0.51      0.58 o 
  -9   4   8        9.37       13.55      1.85 o 
  -8   4   8        3.61        3.72      1.19 o 
  -7   4   8      133.08      151.08      6.61 o 
  -6   4   8       51.53       56.55      4.25 o 
  -5   4   8       74.31       69.60      4.78 o 
  -4   4   8       85.42      103.79      5.89 o 
  -3   4   8      266.19      254.01      6.18 o 
  -2   4   8      626.80      620.91      9.70 o 
  -1   4   8       53.70       57.30      3.02 o 
   0   4   8       16.29       15.49      1.63 o 
   1   4   8       26.47       23.51      1.97 o 
   2   4   8       11.11       11.46      1.39 o 
   3   4   8        1.67        0.35      0.54 o 
   4   4   8      139.00      134.71      2.86 o 
   5   4   8      120.15      117.90      3.68 o 
   6   4   8        7.50        8.19      1.56 o 
   7   4   8       34.05       42.89      2.81 o 
   8   4   8      396.48      448.90      7.67 o 
 -10   5   8       35.13       44.12      2.60 o 
  -9   5   8       23.30       20.92      2.10 o 
  -8   5   8       41.12       40.76      3.15 o 
  -7   5   8        2.63        4.23      1.24 o 
  -6   5   8       81.87       82.24      3.09 o 
  -5   5   8      254.89      246.43      5.71 o 
  -4   5   8      127.45      136.98      6.51 o 
  -3   5   8      510.14      520.64     17.28 o 
  -2   5   8       12.18       12.21      1.39 o 
  -1   5   8      548.26      526.41     21.53 o 
   0   5   8      185.05      184.17      6.66 o 
   1   5   8      118.99      120.13      3.93 o 
   2   5   8        2.28        4.06      0.65 o 
   3   5   8       50.28       40.64      1.59 o 
   4   5   8       25.32       19.77      1.24 o 
   5   5   8      195.58      204.65      6.91 o 
   6   5   8      172.22      181.28      5.99 o 
   7   5   8      137.53      151.56      4.80 o 
 -10   6   8       43.69       47.07      2.27 o 
  -9   6   8      260.17      287.14      6.63 o 
  -8   6   8        2.25        4.61      1.08 o 
  -7   6   8      261.59      275.02      7.82 o 
  -6   6   8      169.50      181.23      4.24 o 
  -5   6   8        2.33        3.45      1.13 o 
  -4   6   8      140.83      147.84      5.01 o 
  -3   6   8      113.60      118.37      5.15 o 
  -2   6   8       40.66       36.85      2.37 o 
  -1   6   8       21.66       21.71      1.82 o 
   0   6   8       10.38       12.01      1.35 o 
   1   6   8       84.62       83.32      2.66 o 
   2   6   8      175.15      186.45      3.31 o 
   3   6   8       12.41       15.41      1.41 o 
   4   6   8       38.75       36.05      2.31 o 
   5   6   8        3.22        3.58      1.10 o 
   6   6   8      197.36      192.88      5.48 o 
   7   6   8        1.04        1.42      0.43 o 
  -8   7   8        0.15        1.07      0.58 o 
  -7   7   8        0.87        2.10      0.75 o 
  -6   7   8      190.27      206.20      6.41 o 
  -5   7   8      319.79      322.33     12.80 o 
  -4   7   8       97.39       99.77      3.37 o 
  -3   7   8       11.91       13.14      1.08 o 
  -2   7   8       12.73       11.16      1.88 o 
  -1   7   8        2.82        4.43      0.85 o 
   0   7   8        8.94       10.90      1.24 o 
   1   7   8       10.38        8.36      1.08 o 
   2   7   8       13.84       17.26      1.44 o 
   3   7   8       12.29       14.63      1.83 o 
   4   7   8       45.63       51.52      4.31 o 
   5   7   8        0.44        0.55      0.55 o 
   6   7   8      258.88      256.59      4.93 o 
  -7   8   8        0.39        1.30      0.53 o 
  -6   8   8      299.69      304.75      6.55 o 
  -5   8   8       95.20      103.63      2.84 o 
  -4   8   8      418.95      422.52      8.86 o 
  -3   8   8       50.96       59.38      3.60 o 
  -2   8   8       55.69       55.38      3.61 o 
  -1   8   8        1.72        3.43      1.16 o 
   0   8   8       14.99       15.40      1.98 o 
   1   8   8       37.20       36.28      1.83 o 
   2   8   8      124.14      100.79      2.93 o 
   3   8   8       18.63       17.96      0.97 o 
   4   8   8      236.26      215.95      3.59 o 
  -4   9   8       37.54       32.99      2.22 o 
  -3   9   8        6.33       10.97      1.49 o 
  -2   9   8       28.91       24.06      2.21 o 
  -1   9   8        3.89        4.83      1.15 o 
   0   9   8       51.02       50.10      3.17 o 
   1   9   8       16.62       14.12      1.65 o 
   2   9   8       44.69       47.83      2.77 o 
   3   9   8        2.67        1.69      0.63 o 
  -3  10   8      138.33      131.25      4.04 o 
  -2  10   8        5.69        8.35      1.21 o 
  -1  10   8       28.44       26.72      2.05 o 
   0  10   8        1.90        3.26      0.85 o 
   1  10   8        6.17        7.53      1.10 o 
   2  10   8       74.09       76.27      2.90 o 
  -8   1   9        4.61        5.98      1.03 o 
  -7   1   9       22.26       20.72      1.31 o 
  -6   1   9       82.35       84.52      2.78 o 
  -5   1   9       25.54       26.02      1.67 o 
  -4   1   9       31.57       28.65      2.66 o 
  -3   1   9       60.81       66.54      2.91 o 
  -2   1   9      167.29      181.49      4.81 o 
  -1   1   9       23.78       21.68      1.74 o 
   0   1   9       13.94       14.76      1.43 o 
   1   1   9      106.27      103.62      3.52 o 
   2   1   9      114.62      125.98      3.73 o 
   3   1   9      358.66      363.48      4.19 o 
   4   1   9       45.72       39.92      1.10 o 
   5   1   9       18.44       17.59      1.08 o 
  -8   2   9      173.07      175.40      4.98 o 
  -7   2   9       19.29       18.25      1.86 o 
  -6   2   9       20.25       21.69      2.17 o 
  -5   2   9       29.42       32.03      1.86 o 
  -4   2   9       31.50       39.51      2.15 o 
  -3   2   9      465.29      494.36      7.63 o 
  -2   2   9       36.59       45.67      2.39 o 
  -1   2   9       25.23       23.31      1.75 o 
   0   2   9       40.33       39.58      2.21 o 
   1   2   9       46.06       43.64      2.26 o 
   2   2   9        4.76        5.46      0.75 o 
   3   2   9       53.16       38.16      1.17 o 
   4   2   9        8.76        4.91      0.72 o 
   5   2   9        0.09       -0.04      0.36 o 
  -8   3   9       55.46       62.17      2.90 o 
  -7   3   9      139.28      148.24      4.96 o 
  -6   3   9       94.38       92.55      2.84 o 
  -5   3   9       27.36       27.14      1.31 o 
  -4   3   9      189.28      173.44      4.17 o 
  -3   3   9      191.98      177.51      4.37 o 
  -2   3   9       78.21       90.95      3.19 o 
  -1   3   9        1.48        1.34      0.60 o 
   0   3   9       16.97       14.50      1.33 o 
   1   3   9       88.74       80.37      2.88 o 
   2   3   9      317.96      300.38      3.75 o 
   3   3   9      205.91      199.95      2.85 o 
   4   3   9       15.58       15.32      1.66 o 
   5   3   9       23.66       19.81      1.13 o 
  -8   4   9       23.64       27.82      1.83 o 
  -7   4   9       13.41       10.16      1.32 o 
  -6   4   9      120.51      130.95      4.81 o 
  -5   4   9        0.13        0.04      0.41 o 
  -4   4   9        1.88        4.25      0.59 o 
  -3   4   9       38.81       32.75      1.46 o 
  -2   4   9        0.05       -0.51      0.71 o 
  -1   4   9      128.31      133.60      2.96 o 
   0   4   9       45.81       43.01      1.68 o 
   1   4   9        1.72        0.80      0.34 o 
   2   4   9       33.79       30.57      1.15 o 
   3   4   9      234.28      243.66      3.94 o 
   4   4   9      121.91      117.95      4.10 o 
  -7   5   9       45.30       47.57      2.44 o 
  -6   5   9       22.98       26.26      2.04 o 
  -5   5   9       41.94       44.34      1.93 o 
  -4   5   9        8.36        8.24      0.92 o 
  -3   5   9       38.49       50.80      2.18 o 
  -2   5   9      964.51      951.29     11.60 o 
  -1   5   9       24.59       22.29      1.20 o 
   0   5   9        6.97        8.97      0.80 o 
   1   5   9       12.93       17.43      1.01 o 
   2   5   9        7.37        5.69      0.58 o 
   3   5   9        8.34        8.60      1.16 o 
   4   5   9       70.56       59.84      2.65 o 
  -4   6   9      175.41      187.49      9.15 o 
  -3   6   9      549.60      525.66     32.17 o 
  -2   6   9      335.21      296.91     21.00 o 
  -1   6   9       77.28       74.32      9.20 o 
   0   6   9        0.00       -0.63      0.98 o 
   1   6   9       17.23       15.39      1.07 o 
   2   6   9       79.61       79.64      2.17 o 
  -3   7   9       12.26        9.79      1.15 o 
  -2   7   9       11.48        9.85      1.23 o 
  -1   7   9      191.45      190.32      5.07 o 
   0   7   9       88.57       92.23      3.46 o 
   1   7   9        2.14        1.68      0.60 o 
                                                 
